# Supplementary material for: The Discrete Emotions Questionnaire: A New Tool for Measuring State Self-Reported Emotions
Source: PLoS One. 2016 Aug 8;11(8):e0159915. doi: 10.1371/journal.pone.0159915 (PMC4976910; doi:10.1371/journal.pone.0159915)
Supplement: S2 Data — (XLSX) [file pone.0159915.s003.xlsx]

## Sheet: Study_2_recall_induction
condition (1 is anger, 2 is disgust, 3 is fear, 4 is anxiety, 5 is sad, 6 is desire, 7 is relax)	anger_avg	fear_avg	sad_avg	anxiety_avg	disgust_avg	eager	pride	love	anger	disgust	fear	dread	sad	contentment	affection	frustration	nausea	scared	stressed	devastation	excitement	caring	mad	sickened	panic	worry	grief	anticipation	thankful	pissed	horror	terror	anxiety	lonely	hope	pleasure	liking	revulsion	shock	nervous	empty	optimism	satisfaction	attraction	hate	alarm	tense	depression	happy
1	5.5	6.75	6.25	6.5	4.5	1	1	1	6	7	7	7	7	1	1	7	6	6	6	6	2	2	6	7	7	7	7	1	1	5	6	7	7	7	1	1	1	2	6	5	4	1	1	1	2	6	7	6	1
1	7	4.5	2.25	6	2.5	1	2	1	7	7	6	7	6	1	1	6	2	5	7	6	2	1	7	5	6	7	1	1	1	7	1	1	6	1	1	1	1	2	5	6	1	1	1	1	7	2	5	7	1
1	6	4	3	5.25	2.5	4	1	1	4	5	5	5	3	2	1	7	2	3	4	1	1	1	7	2	3	4	4	1	1	7	6	5	6	2	1	1	1	4	6	5	3	1	1	1	4	6	6	3	1
1	5.5	6.25	7	6.5	5.25	1	1	1	6	6	7	7	7	1	1	7	6	7	7	7	1	1	4	7	7	7	7	5	1	7	4	4	7	7	1	1	1	7	7	5	7	1	1	1	5	7	7	7	1
1	4.75	1	1	1	1.25	1	1	1	5	1	1	1	1	1	1	7	1	1	1	1	1	1	6	2	1	1	1	1	1	5	1	1	1	1	1	1	1	1	4	1	1	1	1	1	2	2	1	1	1
1	6.5	7	5	6.5	5	4	1	4	6	6	7	6	6	1	1	6	6	7	7	7	5	4	7	7	7	7	7	5	5	7	7	7	7	5	4	1	1	2	6	5	2	3	1	1	5	7	7	5	1
1	5.75	1.5	2.75	3.5	2.25	1	2	1	6	5	2	2	4	1	1	6	2	1	6	2	2	1	6	3	2	2	2	1	1	6	1	1	3	3	1	1	1	3	3	4	2	1	1	1	3	2	5	3	1
1	6.25	1	1	2.5	1	1	1	1	6	1	1	1	1	6	1	6	1	1	4	3	2	1	7	1	1	1	1	1	1	7	1	1	3	1	1	1	1	1	3	1	1	1	1	1	5	1	5	1	1
1	5	1.75	4	5.5	5	1	1	1	5	6	2	5	4	6	2	5	4	1	6	4	2	3	5	6	3	4	3	2	1	6	1	1	6	4	2	1	2	6	4	5	5	1	2	1	4	4	7	6	2
1	4	4.5	5.75	4.25	4.25	1	1	1	4	6	5	5	7	1	1	4	6	5	5	4	1	1	5	6	6	7	6	1	3	4	1	2	1	5	2	1	3	1	1	3	5	1	1	1	5	4	6	5	2
1	3.75	3.5	1	5	1.75	1	1	1	4	4	5	5	1	1	1	7	1	4	4	3	1	1	6	3	4	5	1	1	1	1	1	1	4	1	1	1	1	2	4	5	1	1	1	1	1	5	6	1	1
1	1.75	2.5	2.25	3	1	2	1	1	2	1	3	3	3	1	1	3	1	2	3	1	2	1	2	1	3	3	2	1	3	2	1	2	3	1	1	1	1	1	2	3	3	1	1	1	1	3	3	1	4
1	7	3.5	1.75	3.5	2.75	1	3	1	7	7	4	3	4	1	1	7	1	3	6	6	1	1	7	6	4	4	1	3	1	7	3	3	4	1	1	1	1	1	2	1	1	1	1	1	1	2	5	1	1
1	6	5	2.75	4	2.25	1	1	1	7		6	7	5	1	1	4	1	6	6	7	1	1	3	3	1	1	1	1	1	7	7	7	7	4	1	1	1	4	1	1	1	1	2	1	7	7	7	7	1
1	1	3.5	1.5	5.25	1	7	7	7	1	1	5	1	1	7	7	1	1	7	6	1	7	7	1	1	1	1	1	7	7	1	1	1	7	3	7	1	7	1	7	7	1	7	7	7	1	1	6	1	7
1	3.75	3.75	5.75	6.75	1.25	3	1	5	4	1	4	6	7	1	3	6	1	4	7	6	1	6	4	2	6	7	6	4	1	4	1	1	7	7	4	1	1	1	6	6	3	2	1	4	1	5	7	7	1
1	2.25	1	1.75	3.75	1	1	1	1	2	1	1	4	1	1	1	3	1	1	5	1	1	1	2	1	1	2	2	1	1	3	1	1	4	2	1	1	1	1	4	4	2	1	1	1	1	1	5	3	1
1	6.25	2.5	3.75	6.25	3	1	1	1	7	7	1	5	6	1	1	7	2	2	7	7	4	1	7	6	6	6	5	4	1	7	5	1	7	1	1	1	1	3	6	5	3	1	1	1	2	5	7	3	1
1	6.5	4.5	4.5	5.75	4.5	1	1	1	7	6	5	5	5	1	1	6	4	5	6	6	1	1	7	6	6	6	4	1	1	7	3	2	6	5	1	1	1	6	7	5	4	1	1	1	6	6	6	5	1
1	5.75	2.5	2.25	4.75	1.25	1	1	7	6		2	4	2	1	5	7	1	1	6	2	2	3	5	2	6	5	4	2	2	7	1	1	3	1	1	1	1	1	4	6	2	1	1	1	2	4	5	6	1
1	7	3	2	4.5	2.5	7	1	1	7	6	5	1	4	1	1	6	1	2	7	6	4	2	7	3	4	4	2	2	1	7	1	1	5	1	1	1	1	4	3	3	1	1	1	1	6	5	6	2	1
1	7	6.75	1	6.25	6.5	1	1	1	7	4	7	1	1	1	1	7	7	6	1	1	1	1	7	6	7	7	1	1	1	7	7	7	4	1	1	1	1	6	7	7	1	1	1	1	2	7	7	1	1
1	7	6.25	4.75	6	4.25	1	1	1	7	7	7	7	7	1	1	7	4	6	7	6	1	1	7	6	6	6	3	4	1	7	5	6	7	5	1	1	1	6	7	5	4	1	1	1	7	6	6	5	1
1	6.75	5.25	2.25	6.5	4.5	1	1	1	7	3	7	7	6	1	1	1	2	7	7	6	1	1	6	6	6	6	1	1	1	7	7	1	7	1	1	1	1	3	6	6	1	1	1	1	2	7	7	1	1
1	5.5	4	1.5	5.5	2	1	1	1	6	5	5	3	3	1	1	6	4	4	7	6	1	3	5	1	5	5	1	1	1	6	2	2	5	1	1	1	1	2	2	5	1	1	1	1	4	5	7	1	1
1	6.75	1.5	4.25	4.25	5.25	1	1	1	7	6	2	4	5	1	1	7	3	1	7	6	1	1	7	5	2	4	6	2	1	7	4	1	3	5	2	1	1	7	6	3	1	1	1	1	5	6	7	3	1
1	4.5	7	7	7	3.25	1	1	7	7	1	7	7	7	1	1	1	7	7	7	7	1	4	4	4	7	7	7	1	1	3	7	7	7	7	1	1	1	1	7	7	7	1	1	1	4	7	7	7	1
2	5	3	2	3.75	4	1	1		4	5	3	2	2	1	1	4	2	3	4	1	1	1	6	5	4	4	3	1	1	6	3	2	3	1	1	1	1	4	5	4	2	1	1	1	4	4	4	1	1
2	2.5	1	1.25	1	2	1	1	1	2	2	1	2	2	1	1	3	2	1	2	1	1	1	2	2	1	1	1	1	1	4	4	1	1	1	1	1	1	2	2	1	1	1	1	1	2	1	1	1	1
2	4.25	1.75	1	2.5	3	1	1	1	4	4	1	1	1	1	1	3	3	1	2	1	1	1	5	5	4	3	1	1	1	4	2	1	2	1	1	1	1	1	4	3	1	1	1	1	2	4	2	2	1
2	1.5	1	1.25	1.5	6	1	1	1	1	7	1	1	1		1	1	7	1	2	1	1	1	1	7	1	1	1	1	1	3	1	1	1	1	1		1	3	3	3	2	2		1	2	3	1	1	1
2	1.5	3	4	4.25	3.25	1	1	1	1	5	4	3	6	1	1	3	2	4	2	2	1	2	2	4	2	5	3	2	1	2	3	2	4	4	5	1	1	2	7	4	3	3	1	2	1	6	4	3	1
2	1.75	1.5	2.25	2.5	5.25	1	1	1	1	6	1	3	2	1	1	4	5	2	2	1	1	1	3	5	2	2	2	1	3	2	1	1	3	2	3	1	1	6	2	2	3	2	2	1	5	3	3	2	1
2	1.25	2.5	3.75	3.25	3.75	1	1	1	1	1	3	4	6	1	1	2	4	2	2	3	1	5	2	5	2	4	5	1	1	1	3	3	4	1	1	1	1	3	4	2	3	1	1	1	1	4	3	1	1
2	3	3.25	1.75	3.5	2.75	2	1	1	3	4	3	3	2	1	1	3	4	3	5	4	2	2	3	3	4	3	2	1	1	4	3	3	5	2	2	1	1	2	3	2	1	1	1	1	1	2	4	2	1
2	5.25	5.75	5.75	5.5	5.5	1	1	1	5	5	6	6	6	1	1	5	5	6	6	6	1	1	4	5	5	5	5	1	1	6	6	6	6	6	1	1	1	6	6	6	6	1	1	1	5	1	5	5	1
2	1.75	6.25	3	5.25	6.25	2	1	1	2	6	7	6	5	1	1	2	6	6	7	6	1	3	1	7	6	6	5	1	1	1	5	6	7	1	1	1	1	5	6	2	1	1	1	1	2	6	6	3	1
2	1.25	2.75	1.75	2.25	5.5	2	3	3	2	5	2	5	1	2	2	2	5	3	2	2	2	3	1	6	2	2	3	2	2	1	5	4	3	1	2	2	2	5	4	2	2	2	2	2	1	2	2	2	2
2	3	3	4	6.25	6.5	1	1	1	2	7	1	6	1	1	1	5	7	2	5	7	1	1	2	7	2	5	6	6	1	6	7	7	6	2	1	1	1	7	7	7	7	1	1	1	1	7	7	4	1
2	3	1.5	2	3	5.5	1	2	1	1	6	1	1	4	2	1	7	4	2	5	2	1	5	4	6	2	6	2	1	1	5	6	1	2	1	1	1	1	5	3	1	1	1	1	1	1	5	3	3	1
2	1	1.25	1	1.75	2	1	1	1	1	2	1	1	1	1	1	1	1	1	1	1	1	2	1	2	1	2	1	1	1	1	2	2	1	1	1	1	1	3	5	2	1	1	1	1	1	2	2	1	1
2	1	4.5	3	3.75	6	1	1	1	1	3	5	4	5	1	1	1	6	4	2	3	1	1	1	6	4	3	3	3	1	1	7	5	4	1	1	1	1	5	5	3	3	1	1	1	1	5	5	4	1
2	1.5	2.5	1	2.25	6.5	1	1	1	2	7	2	2	1	1	1	4	5	3	2	1	1	1	1	7	3	2	1	1	1	2	3	2	2	1	1	1	1	7	5	2	1	1	1	1	1	4	3	1	1
2	1.75	1.75	2.25	2.25	2.5	1	1	1	2	3	2	2	5	1	1	2	2	2	3	2	1	3	2	3	2	3	2	1	1	2	2	1	2	1	1	1	1	2	3	2	1	1	1	1	1	4	2	1	1
2	4.5	5.25	1.5	3.75	5.5	1	1	1	6	7	6	6	3	1	1	4	7	5	4	1	1	1	5	7	5	1	1	1	1	2	4	5	4	1	1	1	1	1	6	3	1	1	1	1	3	6	7	1	1
2	1.25	3	1.25	3.25	6.25	1	1	1	1	7	4	5	1	1	1	1	6	2	5	1	1	1	1	6	5	5	1	1	1	2	2	1	2	1	1	1	1	6	4	3	2	1	1	1	1	3	3	1	1
2	7	7	2.5	7	7	1	1	1	7	7	7	7	7	1	1	7	7	7	7	7	1	1	7	7	7	7	1	1	1	7	7	7	7	1	1	1	1	7	7	7	1	1	1	1	7	7	7	1	1
2	4.25	3.5	1.5	5.25	6.5	6	1	1	5	7	4	4	3	1	1	6	6	5	5	2	4	1	4	6	4	6	1	3	2	6	6	1	4	1	1	1	1	7	6	5	1	1	1	1	1	6	6	2	1
2	1	1	1	1	3.25	1	1	1	1	5	1	1	1	1	1	1	1	1	1	1	1	1	1	3	1	1	1	1	1	1	1	1	1	1	1	1	1	4	1	1	1	1	1	1	1	1	1	1	1
2	5	2.5	5.75	5	1.5	1	1	7	7	1	4	5	7	1	1	1	3	3	4	4	7	7	7	1	1	7	7	7	1	1	2	2	3	4	1	1	1	1	5	5	5	1	1	1	3	1	5	5	1
2	6	4.75	2.25	4.75	6.5	1	1	1	6	7	5	7	2	1	1	5	7	4	6	5	1	1	5	7	5	4	3	1	1	6	7	5	6	1	1	1	1	5	6	4	3	2	1	1	6	5	5	3	1
2	1.25	2.75	1.25	5.5	5.75	2	2	4	1	6	3	3	2	1	4	3	5	3	4	2	2	5	1	6	2	5	1	2	2	2	5	3	6	1	3	1	1	5	3	5	1	4	3	1	1	4	6	1	1
2	3.5	5	3.25	5.33333	5.25	3	3	4	4	5	4	4	4	5	5	5	4	6	5	6	5	6	3	5	6		3	4	4	3	4	4	5	5	4	5	4	5	5	5	1	1	1	1	3	6	6	1	2
2	5.75	2.25	2	2.75	7	1	1	1	6	7	2	4	4	1	3	6	7	2	2	3	1	1	7	7	2	2	1	1	1	6	4	3	3	1	1	1	1	7	6	3	2	1	1	1	6	3	3	1	1
2	5	2	1	3	6	1	1	1	6	7	2	6	1	1	1	5	6	1	6	1	1	1	6	6	4	3	1	1	1	6	4	1	6	1	1	1	1	5	3	1	1	1	1	1	2	1	2	1	1
2	3.25	5	3.25	5.5	6.75	1	1	1	3	5	5	6	6	1	1	4	7	6	7	6	3	5	4	6	5	6	4	5	1	3	5	4	6	1	1	1	1	7	4	3	2	1	1	1	1	7	7	4	1
2	1	3	3.5	5.25	5.75	4	1	1	1	6	1	6	1	1	1	4	5	1	1	1	1	1	1	6	6	6	6	2	1	1	4	4	4	1	1	1	1	6	6	6	6	1	1	1	1	5	5	1	1
3	6.5	3.75	4.75	4	4	1	1	1	7	7	6	6	6	1	1	7	1	2	4	2	1	1	7	6	5	5	5	4	1	6	4	2	4	4	3	1	1	4	3	3	4	4	2	1	6	3	4	4	1
3	5.5	4.75	2.25	6	3	1	1	1	4	5	4	5	3	1	1	5	1	3	5	4	1	1	6	4	7	6	1	1	3	6	4	5	5	1	1	1	1	3	7	6	4	1	1	1	5	6	7	1	1
3	3.25	7	7	7	5.5	1	1	7	4	1	7	7	7	1	7	7	7	7	7	7	1	7	1	7	7	7	7	7	1	7	7	7	7	7	1	1	1	7	7	7	7	1	1	1	1	7	7	1	1
3	6.75	6	6	6.5	5.75	7	7	5	7	6	6	7	6	6	6	6	5	5	7	5	5	7	7	7	6	7	7	7	6	6	5	7	5	4	5	4	7	6	7	7	7	7	7	6	6	6	7	6	5
3	7	5	1.25	6	4.75	2	6	1	7	7	6	7	1	1	1	6	1	5	6	4	4	1	7	6	5	6	1	6	1	7	4	4	6	2	1	1	1	7	7	6	1	1	1	1	6	6	6	1	1
3	4.5	5.25	3.75	5.5	2.25	3	2	1	5	3	6	5	4	1	1	4	1	6	5	4	2	5	5	3	6	5	2	6	1	4	3	3	6	5	3	1	1	3	5	5	4	5	1	1	4	6	6	2	1
3	5	6.75	6.5	6.75	3.75	1	1	1	5	1	7	7	7	1	1	7	6	7	6	6	1	1	6	7	7	7	6	1	1	5	6	6	6	7	1	1	1	1	6	7	6	1	1	1	1	7	7	6	1
3	5.75	6	5.75	6	5	1	1	1	6	6	6	6	6	1	1	5	3	6	6	5	1	1	6	6	6	6	6	1	1	6	6	6	6	6	1	1	1	6	6	6	5	1	1	1	6	6	6	6	1
3	4	6.25	1	7	2.25	1	1	1	4	2	7	6	1	1	1	4	2	6	7	1	4	1	4	5	6	7	1	4	1	4	6	6	7	1	1	1	1	1	7	7	1	1	1	1	4	7	7	1	1
3	2.25	4.5	1	4.75	1	4	1	1	1	1	5	1	1	1	1	4	1	5	5	1	2	2	4	1	6	6	1	4	3	2	1	2	3	1	2	1	1	1	1	4	1	1	1	1	1	5	6	1	1
3	7	5.5	1	6	3	1	1	1	7	6	5	5	1	1	1	7	4	5	6	1	1	1	7	5	6	6	1	5	1	7	6	6	6	1	1	1	1	2	5	5	1	1	1	1	7	7	7	1	1
3	1	5.25	2.25	5	2.5	1	1	1	1	1	7	6	4	1	1	3	5	4	2	1	6	1	1	3	5	6	2	6	1	1	5	5	6	2	1	1	1	1	1	3	1	1	1	1	1	6	5	3	1
3	4.25	6	2	5.75	3.25	1	1	1	7	2	7	4	4	2	1	5	6	7	6	2	5	1	3	3	5	5	2	4	1	3	4	5	5	1	1	1	1	2	5	6	1	1	1	1	4	6	7	2	1
3	1	5	1	6.25	1	1	1	1	1	1	6	1	1	1	1	1	1	6	5	1	1	5	1	1	3	6	1	1	1	1	4	5	5	1	3	1	1	1	7	7	1	1	1	1	1	7	7	1	1
3	5.25	7	1.5	7	1	1	1	1	6	1	7	7	1	1	1	2	1	7	6	2	1	1	6	1	7	7	3	1	1	3	5	7	7	1	1	1	1	1	6	7	1	1	1	1	5	7	7	1	1
3	1	3.75	1.25	5.25	1.25	1	1	3	1	1	5	6	2	1	1	5	2	3	6	1	1	6	1	1	3	5	1	6	1	1	1	4	5	1	1	1	1	1	5	4	1	1	1	1	1	7	7	1	1
3	2.75	5.25	1.5	6	1.5	1	1	1	2	2	6	4	2	1	1	7	3	5	7	2	1	1	2	1	6	5	1	3	1	4	2	4	7	2	1	1	1	1	4	6	1	1	1	1	1	6	6	2	1
3	6.25	6	5.75	4.5	4.5	1	1	1	6	5	6	7	7	1	1	6	3	7	7	7	1	1	5	4	5	6	3	2	1	7	5	6	4	6	5	1	1	4	5	3	7	1	1	1	5	1	5	6	1
3	1.25	7	4	7	1.75	7	7	7	2	2	7	7	7	4	4	5	3	7	7	7	7	5	1	1	7	7	7	7	7	1	7	7	7	1	7	5	5	1	7	7	1	4	4	4	1	7	7	3	4
3	6.25	6.75	4.5	6.5	6.5	1	1	1	6	6	7	6	5	6	1	6	7	7	6	6	1	1	6	6	7	7	5	5	3	7	6	6	6	4	2	1	1	7	6	6	4	1	1	1	7	7	7	5	1
3	7	7	7	7	7	1	1	1	7	7	7	7	7	1	1	7	7	7	7	7	1	1	7	7	7	7	7	1	1	7	7	7	7	7	1	1	1	7	7	7	7	1	1	1	7	7	7	7	1
3	6.25	4.25	4.5	5.75	5.25	1	1	1	7	6	6	6	6	1	1	4	4	4	6	1	1	1	6	6	6	6	4	1	1	6	1	1	5	5	1	1	1	6	6	5	3	1	1	1	5	6	7	6	1
3	5.75	6.5	6	6.5	4.75	1	1	1	6	7	7	7	7	1	1	5	1	7	7	6	1	1	7	6	7	7	7	5	1	5	5	5	5	4	1	1	1	7	7	7	6	1	1	1	7	7	7	7	1
3	7	7	1	7	6	1	1	1	7	7	7	7	1	1	1	7	3	7	7	4	1	1	7	7	7	7	1	5	1	7	7	7	7	1	1	1	1	7	7	7	1	1	1	1	7	7	7	1	1
3	5.25	7	6	7	5	1	1	1	6	6	7	7	7	1	1	5	6	7	7	7	1	6	6	7	7	7	7	1	1	4	7	7	7	5	1	1	1	6	7	7	5	1	1	1	4	7	7	7	1
3	7	7	5.5	7	4	1	1	1	7	1	7	7	7	1	1	7	7	7	7	7	1	1	7	7	7	7	7	1	1	7	7	7	7	7	1	1	1	1	7	7	1	1	1	1	7	1	7	7	1
3	1.75	3.75	2	4.25	2.25	2	1	1	2	1	4	3	2	1	1	3	2	4	5	3	1	1	2	2	3	4	1	1	1	1	3	4	5	4	2	1	1	4	4	5	1	1	1	1	1	3	3	2	1
3	7	6.25	6.75	6.5	6.5	2	1	7	7	6	6	6	7	1	5	7	6	6	7	7	1	5	7	7	6	6	7	5	1	7	7	7	7	7	1	1	1	6	7	6	6	1	1	1	1	6	7	7	1
3	1	7	3.25	7	2.5	1	1	2	1	2	7	7	3	1	1	6	2	7	5	3	5	1	1	4	7	7	2	5	1	1	7	7	7	5	3	1	1	3	6	7	3	1	1	1	2	7	7	2	1
3	7	7	7	7	6.25	1	1	1	7	7	7	7	7	1	1	6	7	7	7	7	1	1	7	7	7	7	7	1	1	7	7	7	7	7	1	1	1	7	7	7	7	1	1	1	7	7	7	7	1
3	1.25	6.5	1	5.75	2	4	1	1	2	1	7	6	1	1	1	3	3	7	6	1	3	2	1	1	6	6	1	2	1	1	6	6	6	1	3	1	1	3	4	5	1	2	1	1	1	6	6	1	1
3	2.25	2.25	1	4	1	1	1	1	1	1	4	4	1	1	1	1	1	2	1	1	3	1	1	1	2	2	1	1	1	5	1	1	4	1	1	1	1	1	7	5	1	1	1	1	1	7	5	1	1
4	2	3	1.75	5	1.75	2	4	1	2	2	4	4	2	2	1	4	1	3	5	1	3	2	2	3	4	4	3	5	1	3	1	1	5	1	3	2	1	2	1	6	1	3	2	1	1	1	5	2	1
4	3	5	3.5	5	3	2	2	2	3	3	5	5	5	2	2	4	3	5	5	5	2	3	3	3	5	5	5	5	2	3	5	5	5	2	2	2	2	3	4	5	2	2	2	2	3	5	5	4	2
4	2	2	2.75	3.25	1	1	1	3	3	1	2	2	4	2	1	3	1	2	5	2	1	1	2	1	3	3	3	2	1	2	1	1	4	2	1	1	1	1	1	4	2	1	1	1	1	1	2	1	1
4	6	5	6.5	7	4.25	6	3	1	6	7	7	7	7	1	1	7	3	6	7	7	1	2	6	7	6	7	7	7	4	6	4	1	7	5	2	1	1	3	3	7	7	2	1	1	5	7	7	7	1
4	3.25	4	4.5	6.25	3.5	4	1	2	3	3	4	4	6	1	1	5	5	4	6	5	4	2	3	4	6	6	4	5	1	4	3	2	7	5	2	1	1	3	3	6	3	2	2	2	2	5	6	5	1
4	6.25	4.75	4.5	5.5	3.75	5	4	1	6	7	5	5	4	1	1	7	3	5	7	6	1	1	5	5	4	5	6	3	1	7	5	5	6	4	2	2	2	4	6	5	4	2	1	1	7	5	6	7	1
4	4	1.75	2	3.75	2	1	2	3	4	2	2	3	2	1	1	4	1	2	4	2	1	3	4	2	2	4	2	1	1	4	2	1	3	2	1	1	1	3	2	3	2	1	1	1	2	3	5	2	1
4	6.25	5.5	2	5.5	4.25	5	1	1	6	6	5	2	5	4	3	6	5	6	6	2	1	2	6	6	7	5	1	1	1	7	5	4	4	1	1	1	1	2	4	6	1	1	1	1	6	6	7	2	1
4	2.75	2.5	2.5	4	1	1	1	1	3	3	4	4	4	1	1	4	1	2	4	1	1	2	3	1	3	4	2	2	1	3	1	1	4	2	1	1	1	1	1	4	2	1	1	1	1	2	4	4	1
4	5.75	6.25	4	6.5	2.75	1	1	1	7	6	6	6	4	1	1	7	1	6	7	4	1	1	5	5	7	7	5	1	1	7	5	6	6	4	1	1	1	3	4	7	3	1	1	1	2	6	6	6	1
4	7	3	3.75	6.25	6	1	1	7	7	7	3	5	6	1	6	7	3	2	7	7	1	1	7	7	5	6	7	1	1	7	6	2	7	1	1	1	1	7	7	5	1	1	1	1	7	7	7	3	1
4	3.5	4.5	5.5	4	3.25	1	1	1	4	4	4	6	7	5	4	6	5	7	7	7	1	1	4	3	3	3	3	3	1	4	4	4	4	7	1	1	1	4	4	5	5	1	1	4	5	4	4	4	1
4	7	3	2	5.5	2.5	1	1	1	7	7	1	5	5	1	1	7	1	4	7	1	1	1	7	4	6	6	1	1	1	7	1	1	5	1	1	1	1	4	1	6	1	1	1	1	1	1	5	4	1
4	4.75	1	1.75	1.5	1.5	1	1	2	5	6	1	2	3	1	2	1	1	1	3	2	1	1	5	3	1	1	1	1	5	5	1	1	1	2	3	1	1	1	1	1	1	1	1	1	5	3	3	1	1
4	4.25	4.25	3.25	6	2.5	4	5	6	5	4	5	6	5	2	5	5	4	6	7	5	2	1	5	3	5	6	5	4	5	4	6	1	6	1	5	1	1	2	2	6	2	1	1	1	1	3	6	5	2
4	6.5	7	6	7	5	2	1	7	7	7	7	7	7	1		7	4	7	7	5	1	7	7	7	7	7	5	6	1	7	1	7	7	6	1	1	1	5	7	7	6	1	1	1	1	7	7	7	1
4	1.75	1.75	1	4.75	1	1	1	1	1	1	1	1	1	1	1	4	1	2	1	1	1	1	1	1	3	4	1	1	1	4	1	1	5	1		1	1	1	3	5	1	1	1	1	1	6	5	1	1
4	4.75	1.75	1.25	3.5	1.25	5	1	1	5	4	4	2	2	1	1	5	1	1	5	1	1	1	5	2	1	3	1	1	1	5	1	1	4	1	2	1	1	1	3	4	1	2	1	1	4	1	3	1	1
4	5.75	4	2	6.75	2.5	3	1	1	5	5	7	7	5	1	1	7	1	2	7	2	1	2	6	6	6	7	1	6	1	7	1	1	7	1	2	1	1	2	2	7	1	1	1	1	2	6	6	2	1
4	4	5	3.5	4.75	3	1	1	1	6	6	7	7	6	1	1	3	2	3	4	2	1	1	5	5	7	5	5	3	1	2	2	3	3	2	1	1	1	4	6	7	1	1	1	1	3	2	4	3	1
4	1	1.5	3	3	2.5	1	1	1	1	1	1	1	4	1	1	1	1	2	1	4	1	5	1	4	2	3	3	1	1	1	2	1	3	3	1	1	1	1	6	1	2	1	1	1	1	5	5	2	1
4	1.75	5.75	3.75	5.5	2.25	3	1	1	2	2	6	6	3	1	1	5	4	6	6	6	5	1	2	3	6	6	5	6	1	2	3	5	5	3	3	1	1	1	2	5	4	2	1	1	3	6	6	4	1
4	4.75	4.75	4	6	1.25	1	1	1	4	6	4	7	7	1	1	6	1	4	6	6	1	1	6	1	4	6	1	1	1	7	7	7	7	7	1	1	1	2	6	5	1	4	1	1	1	6	6	3	1
4	7	7	7	7	5.5	1	1	1	7	1	7	7	7	1	7	7	7	7	7	7	1	7	7	7	7	7	7	7	1	7	7	7	7	7	1	1	1	7	7	7	7	1	1	1	1	7	7	7	1
4	2	1.5	3.5	1.25	1	1	1	4	4	1	2	5	5	1	1	1	1	2	1	3	1	1	1	1	1	2	2	1	1	2	1	1	1	4	1	1	1	1	2	1	3	1	1	1	1	1	1	4	1
4	4.75	5.5	4.5	7	2.25	1	1	1	6	6	7	7	7	1	1	6	1	7	7	1	1	1	6	6	7	7	7	5	1	6	1	1	7	1	1	1	1	1	1	7	3	1	1	1	1	3	7	4	1
4	3.25	3.25	1.5	5.5	1	1	1	1	5	1	5	6	3	1	1	5	1	6	6	2	1	1	3	1	1	5	1	1	1	3	1	1	6	1	1	1	1	1	1	6	1	1	1	1	1	1	5	4	1
4	5	6.75	5.75	7	3.25	1	1	1	7	4	7	7	7	1	1	5	4	7	7	7	1	1	4	4	7	7	4	5	1	6	3	6	7	5	1	1	1	4	6	7	7	1	1	1	5	6	7	5	1
4	1.25	3.75	2.25	5.75	1.25	1	1	1	2	1	5	7	4	1	1	3	2	5	7	1	1	1	1	1	4	7	3	6	1	1	1	1	5	1	1	1	1	1	1	7	1	1	1	1	1	1	4	1	1
5	1.5	2	6.25	2.5	1	1	1	7	2	1	1	1	7	1	1	1	1	5		7	1	6	2	1	1	1	7	7	1	1	1	1	5	4	1	1	1	1	1	1	7	1	1	1	1	1	3	7	1
5	5.25	4.75	6	4.75	3.5	1	1	7	6	4	5	5	7	1	1	5	2	6	5	4	1	5	5	5	4	5	7	1	1	6	4	4	4	5	1	1	1	4	5	5	5	4	1	1	5	5	5	5	1
5	5.25	5.75	6.5	4.25	3.5	1	1	1	5	6	6	6	7	1	4	5	6	6	5	6	1	5	6	4	6	6	6	5	1	6	5	5	1	6	1	1	1	3	6	5	7	1	1	1	4	5	5	3	1
5	1	1.5	4.5	2.25	1	1	1	7	1	1	1	1	6	1	6	1	1	3	4	1	1	6	1	1	1	3	6	1	1	1	1	1	3	2	1	1	1	1	1	1	4	1	1	1	1	1	2	4	1
5	4	4	4	4	4	1	1	1	4	1	4	4	4	1	1	4	4	4	4	4	1	1	4	4	4	4	4	1	1	4	4	4	4	4	1	1	1	4	4	4	4	1	1	1	1	4	4	4	1
5	3.25	3	6.75	4.25	2	1	3	7	3	1	3	6	7	2	7	5	1	5	6	7	1	7	4	5	3	4	7	2	6	4	1	1	6	6	3	1	6	1	2	2	7	1	1	1	1	1	5	6	1
5	2.25	2.5	5.5	3	4.5	1	1	1	2	2	3	3	7	1	1	5	7	4	3	7	1	2	3	6	2	2	7	1	1	2	2	1	4	3	1	1	1	2	6	3	5	1	1	1	1	2	3	7	1
5	3.5	3.25	3.25	4	3.25	1	1	1	3	3	3	4	3	2	2	3	4	4	5	3	1	3	3	2	2	4	3	3	3	4	4	4	4	3	1	1	1	4	3	3	4	3	3	2	3	5	5	3	2
5	4.75	5.25	5	5.25	3	1	1	7	4	4	6	6	7	1	2	7	3	7	7	7	1	7	5	4	6	7	7	2	1	6	2	2	3	3	1	1	1	4	5	7	3	1	1	1	2	6	4	5	1
5	5.75	4.75	6	5	3	1	1	5	6	6	5	5	7	1	4	4	1	5	6	7	1	5	6	4	5	6	7	3	3	5	4	4	5	5	3	1	1	5	6	3	5	2	1	1	1	5	6	6	1
5	2.25	1	5.5	2	2	1	1	6	1	1	1	1	6	1	6	5	1	1	1	7	1	6	3	5	1	1	6	4	1	3	1	1	2	4	1	1	6	1	3	1	6	1	1	6	1	1	4	6	1
5	1	1	4	1.25	1	1	1	4	1	1	1	1	6	1	1	1	1	1	3	2	1	5	1	1	1	1	6	1		1	1	1	2	1	1	1	1	1	1	1	3	1	1	1	1	1	1	3	1
5	4.75	3	5	3.5	3.75	2	2	4	5	5	2	2	5	1	3	4	4	3	5	6	1	4	5	5	4	3	6	2	1	5	5	3	5	3	2	1	1	4	7	3	6	2	1	1	3	4	3	6	1
5	1.5	1	4.5	3.75	2	1	2	3	3	1	1	1	5	1	2	4	4	1	5	3	1	4	1	2	1	4	4	1	2	1	1	1	3	5	1	1	1	1	1	4	4	1	1	1	1	3	4	4	1
5	7	6.25	7	6	2.75	1	1	7	7	7	7	7	7	1	6	7	1	7	7	7	1	7	7	7	7	7	7	1	3	7	1	4	7	7	1	1	1	1	7	3	7	1	1	1	1	7	7	7	1
5	2.25	1.25	2.5	2	1	1	1	2	2	1	1	1	2	1	3	4	1	2	2	1	2	3	2	1	1	2	2	1	1	3	1	1	2	3	2	1	1	1	1	1	3	2	1	1	1	1	3	3	2
5	7	6.75	6.25	6	5.25	1	1	1	7	1	7	6	7	1	1	4	7	6	7	7	1	1	7	7	7	7	7	1	1	7	7	7	7	4	1	1	1	4	7	5	7	1	1	1	5	4	5	7	1
5	1.5	1.5	4.25	1.75	2.25	1	1	3	2	2	2	2	4	1	2	2	2	2	2	3	1	2	1	3	1	2	4	1	2	1	1	1	2	5	1	1	1	2	1	1	4	1	1	1	2	1	2	4	1
5	1	1	1	2.5	1	1	7	5	1	1	1	1	1	4	1	1	1	1	1	1	3	3	1	1	1	2	1	3	4	1	1	1	4	1	3	2	1	1	1	3	1	2	4	1	1	1	1	1	3
5	2	1	4	1	1	1	1	7	2	1	1	1	6	2		5	1	1	1	1	1	5	2	1	1	1	5	1	4	3	1	1	1	4	2	1	1	1	1	1	1	2	2	1	1	5	1	2	1
5	6.5	2	6.75	3	1.5	1	1	7	7	4	1	1	6	1	7	3	1	1	1	5	1	7	7	3	3	5	7	4	1	6	3	3	3	7	1	1	1	1	1	1	7	1	1	1	1	2		6	1
5	6.5	3.5	4	5	1.75	1	1	1	7	1	3	4	4	1	1	7	2	3	6	4	1	1	6	2	4	5	5	2	1	7	5	4	6	5	2	1	1	2	4	4	2	2	1	1	3	4	5	2	1
5	6	4.25	4.75	6	3.75	7	6	7	6	3	2	2	7	4	7	5	3	4	5	6	1	7	5	5	5	7	7	4	1	7	5	6	7	2	7	1	1	4	7	3	3	5	1	1	4	4	7	5	1
5	2	2	2.25	2.5	2.5	6	7	7	1	2	2	2	2	6	7	2	2	2	2	3	5	7	1	2	2	2	2	6	7	1	2	2	2	2	7	1	1	2	3	3	3	6	7	7	1	7	3	2	5
5	4	3.75	3.75	3.5	4	4	5	4	4	4	4	4	4	2	2	5	4	4	6	6	5	3	3	4	3	3	4	4	4	6	5	4	4	3	3	4	4	5	4	4	4	4	4	6	3	5	3	4	3
5	7	5.25	5.5	5.75	4.5	1	1	1	7	1	7	7	7	1	1	6	6	6	6	6	1	1	7	7	7	7	1	1	1	7	1	1	7	7	1	1	1	4	7	4	7	1	1	1	6	5	5		4
5	2.75	1	1.75	1.5	1	1	1	1	3	1	1	2	2	1	1	1	1	1	1	1	1	1	3	1	1	1	3	1	1	4	1	1	2	1	1	1	1	1	1	1	1	1	1	1	1	1	2	1	1
5	7	7	5.25	7	4	1	1	1	7	7	7	7	7	1	1	7	1	7	7	7	2	7	7	7	7	7	7	7	1	7	7	7	7	3	1	1	1	7	7	7	4	1	1	1	5	7	7	7	1
5	6	4.5	5.75	3.75	3.5	1	1	4	6	6	5	7	7	6	1	6	1	1	6	7	1	1	7	6	6	1	7	1	1	6	6	6	6	3	1	1	1	6	7	2	6	1	1	1	6	6	6	7	1
5	5.5	2.5	7	5.25	2	1	1	7	7	7	1	7	7	1	5	6	5	1	7	7	1	2	6	1	7	1	7	1	1	6	1	1	7	7	1	1	1	1	4	6	7	1	1	1	1	6	7	7	1
5	5.25	2.75	4.75	5.75	3.75	1	4	7	7	2	3	3	7	1	7	7	6	4	7	7	1	7	7	7	1	7	7	1	2	4	4	3	7	4	1	1	1	1	7	2	1	1	1	1	3	6	7	2	1
5	2.75	1.5	5.25	2.5	1.5	1	4	3	4	3	2	2	5	1	3	5	1	1	2	4	1	2	2	2	2	4	6	1	1	2	1	1	4	4	1	1	1	2	6	1	6	1	1	1	1	2	1	4	1
5	2.5	3.75	6.75	5.5	1	1	1	1	4	1	6	6	7	1	1	5	1	6	5	7	1	6	4	1	2	6	7	1	1	1	1	1	3	7	1	1	1	1	7	6	6	1	1	1	2	4	7	6	1
6	4	1	3	1	2.25	2	2	1	5	3	1	1	6	3	3	6	3	1	1	6	5	1	3	2	1	1	3	3	1	6	1	1	1	1	2	1	1	3	6	1	2	5	2	1	1	1	1	3	2
6	1.25	2.5	1.5	4	1	6	6	4	2	1	5	3	3	6	4	2	1	3	2	1	5	3	1	1	1	3	1	6	6	1	1	1	3	1	4	5	4	1	2	5	1	6	6	4	1	3	5	2	6
6	1	2.5	1	2.75	1	7	7	7	1	1	4	1	1	7	7	1	1	2	5	1	7	7	1	1	3	5	1	7	7	1	1	1	2	1	7	7	7	1	1	2	1	5	7	7	1	1	2	1	7
6	1	1	1	2.75	1	7	5	5	1	1	1	1	1	7	7	1	1	1	1	1	7	7	1	1	1	1	1	7	7	1	1	1	4	1	7	7	7	1	1	5	1	7	6	6	1	1	1	1	7
6	1	3.75	2.5	4.5	2	6	7	3	1	1	4	1	3	4	2	2	3	5	6	1	5	1	1	3	3	3	2	6	3	1	1	3	4	2	5	5	4	1	2	6	3	4	4	1	1	3	5	1	5
6	1	1	1	1.75	1	5	4	7	1	1	1	1	1	5	6	2	1	1	1	1	7	5	1	1	1	1	1	7	6	1	1	1	2	1	5	5	6	1	1	2	1	7	7	6	1	1	2	1	6
6	1.25	1	1	2.25	1	5	4	5	1	1	1	1	1	4	3	1	1	1	2	1	4	4	1	1	1	2	1	5	3	1	1	1	2	1	4	4	5	1	1	3	1	4	5	5	2	1	2	1	5
6	1	1	1	1.5	1	7	4	3	1	1	1	1	1	5	5	1	1	1	1	1	7	1	1	1	1	1	1	7	7	1	1	1	3	1	3	7	7	1	1	1	1	1	6	5	1	1	1	1	7
6	1	1	1	1.25	1	7	7	7	1	1	1	1	1	7	7	1	1	1	1	1	7	7	1	1	1	1	1	7	7	1	1	1	2	1	7	7	7	1	1	1	1	7	7	7	1	1	1	1	7
6	1	2.25	1	5.5	1.5	6	4	2	1	1	3	1	1	1	1	2	2	2	6	1	6	4	1	2	3	4	1	6	4	1	1	1	6	1	6	5	3	1	1	6	1	6	5	1	1	1	6	1	4
6	1	1	1	1	1	3	3	2	1	1	1	1	1	5	4	2	1	1	1	1	5	2	1	1	1	1	1	3	3	1	1	1	1	1	4	3	3	1	2	1	1	5	4	3	1	1	1	1	4
6	1	2.5	1	5	2.25	6	4	7	1	1	2	3	1	1	6	4	6	5	7	1	7	6	1	1	2	3	1	7	4	1	1	1	5	1	6	4	4	1	1	6	1	6	4	4	1	1	6	1	5
6	1	3.5	1.5	6.5	1.5	6	6	1	1	1	3	5	1	2	1	2	3	5	5	2	7	1	1	1	5	6	3	7	6	1	1	1	6	1	7	5	6	1	1	7	1	7	5	1	1	1	7	2	6
6	1	2.75	1.5	4.25	1	6	7	5	1	1	3	1	1	4	2	1	1	4	5	1	6	5	1	1	3	3	1	5	7	1	1	1	5	3	7	6	5	1	2	5	1	3	6	3	1	2	4	1	7
6	1	2	1	5.25	1.25	6	4	1	1	1	2	4	1	2	1	2	1	2	4	1	5	5	1	2	3	3	1	6	2	1	1	1	6	1	7	2	1	1	1	6	1	7	3	1	1	4	6	1	4
6	1.75	1	3.75	1	1	2	3	5	2	1	1	1	5	7	7	3	1	1	1	3	5	6	1	1	1	1	1	5	6	3	1	1	1	7	1	1	3	1	1	1	2	3	3	5	1	1	1	2	1
6	1.25	1	1	6.5	1.75	2	7	3	1	1	1	1	1	3	1	2	1	1	1	1	6	5	2	4	1	6	1	6	5	1	1	1	6	1	4	3	3	1	1	7	1	5	6	1	1	1	7	1	7
6	1	2	1	3.75	1	7	6	7	1	1	3	1	1	4	6	1	1	2	3	1	7	7	1	1	2	3	1	7	6	1	1	1	5	1	7	4	4	1	1	3	1	7	5	3	1	3	4	1	6
6	1.25	1.75	1	2	1	6	7	4	1	1	1	1	1	1	4	3	1	2	2	1	7	5	2	1	3	3	1	7	7	1	1	1	1	1	6	7	6	1	2	2	1	6	7	4	1	1	2	1	7
6	1	2.25	1	4.75	1	7	5	1	1	1	4	2	1	5	1	1	1	3	4	1	7	1	1	1	1	4	1	7	5	1	1	1	4	1	5	7	7	1	1	6	1	4	7	1	1	4	5	1	7
6	1	3.25	2.25	5.75	1	6	3	6	1	1	5	5	1	6	6	1	1	1	1	1	6	6	1	1	6	6	6	6	6	1	1	1	6	1	6	6	6	1	5	5	1	6	7	7	1	1	6	1	6
6	1	1.25	1	1.75	1	7	7		1	1	2	1	1	7	7	1	1	1	1	1	7	7	1	1	1	2	1	7	7	1	1	1	1	1	7	7	7	1	1	2	1	7	7	7	1	1	2	1	7
6	1	1.75	1	1.75	1	7	5	7	1	1	2	1	1	6	6	1	1	2	1	1	7	6	1	1	2	2	1	7	7	1	1	1	2	1	7	5	7	1	2	2	1	7	7	3	1	1	1	1	7
6	3.75	1	3	1.75	1.25	6	3	2	3	2	1	1	3	1	3	4	1	1	3	4	5	3	5	2	1	1	2	5	1	5	1	1	3	4	3	4	3	1	2	1	3	2	3	5	2	1	2	3	3
6	1	2.5	1	3.25	1.25	4	2	1	1	1	3	2	1	3	3	1	1	2	3	3	6	1	1	2	3	4	1	6	3	1	1	2	2	1	5	6	6	1	1	5	1	6	3	1	1	1	2	1	4
6	1	1.25	1	3	1	5	5	7	1	1	1	1	1	4	6	1	1	2	1	1	7	6	1	1	1	1	1	6	6	1	1	1	1	1	5	7	7	1	5	5	1	7	7	7	1	7	5	1	7
6	1	1	1	2	2	7	7	7	1	1	1	1	1	7	7	1	1	1	1	1	7	7	1	5	1	1	1	7	7	1	1	1	1	1	7	7	7	1	1	2	1	7	7	4	1	1	4	1	7
6	1	1.75	1	4	1.25	7	3	4	1	1	2	1	1	3	4	1	2	2	1	1	4	2	1	1	2	2	1	6	5	1	1	1	6	1	2	6	6	1	2	5	1	2	4	3	1	1	3	1	3
6	1	1	1.25	2.66667	1	7	7	7	1	1	1	1	2	7	7	1	1	1	1	1	7	7	1	1	1	2	1	7	7	1	1	1	3	1	7	7	7	1	3		1	7	7	7	1	1	3	1	7
6	1	1.75	1	5.25	1.5	7	5	1	1	1	1	2	1	4	2	3	3	3	4	1	6	5	1	1	2	3	1	7	5	1	1	1	6	1	7	4	4	1	1	7	1	6	4	3	1	2	5	1	5
6	1	2.25	1	2.5	1	7	7	7	1	1	3	1	1	7	7	1	1	3	1	1	7	7	1	1	2	3	1	7	7	1	1	1	3	1	7	7	7	1	1	3	1	7	7	7	1	1	1	1	7
6	1	1	1	2.5	1	6	6	4	1	1	1	1	1	5	5	1	1	1	1	1	6	4	1	1	1	2	1	3	6	1	1	1	2	1	5	6	6	1	2	2	1	6	7	3	1	2	4	1	6
6	1	3	1	3	1.75	5	5	7	1	1	4	1	1	7	7	1	4	4	2	1	7	7	1	1	3	3	1	5	6	1	1	1	4	1	6	3	1	1	1	4	1	6	6	1	1	2	1	1	7
6	1	1	1	2	1	7	6	5	1	1	1	1	1	5	7	1	1	1	1	1	7	5	1	1	1	1	1	6	7	1	1	1	2	1	7	7	7	1	6	4	1	7	6	7	1	2	1	1	7
7	1	1	3	1	1	1	5	6	1	1	1	1		6	4	1	1	1	1	1	7	6	1	1	1	1	1	1	1	1	1	1	1	1	1	1	1	1	1	1	7	7	4	4	1	1	1	1	7
7	1	1	1.25	2.25	1.25	5	6	5	1	5	1	5	1	6	5	1	1	1	1	1	7	7	1	1	1	1	1	7	7	1	1	1	1	1	6	6	7	2	2	6	2	6	6	6	1	1	1	1	5
7	1.5	4.25	5	5	3	1	1	5	1	2	6	5	6	1	3	4	3	5	5	4	1	6	3	4	2	5	7	6	5	1	4	4	5	2	1	1	1	1	1	4	5	1	1	1	2	1	6	5	1
7	1	1	1	1.25	1	6	7	5	1	1	1	1	1	6	6	1	1	1	1	1	6	5	1	1	1	1	1	5	7	1	1	1	1	1	6	6	6	1	1	1	1	6	6	5	1	1	2	1	6
7	1	1.25	1	1	1.5	7	7	7	1	1	1	1	1	4	5	4	3	2	1	1	7	7	1	1	1	1	1	7	7	1	1	1	1	1	1	7	7	1	1	1	1	7	7	7	1	1	1	1	7
7	1	1	1.5	4	1	6	7	4	1	1	1	1	1	4	2	1	1	1	2	1	6	4	1	1	1	1	3	7	6	1	1	1	6	1	5	6	7	1	3	4	1	6	7	3	1	1	5	1	7
7	1	4.75	1.5	5.5	1.25	6	3	2	1	1	4	4	1	4	4	3	1	5	6	1	7	7	1	2	5	5	2	6	7	1	1	5	5	2	7	7	7	1	1	6	1	7	6	6	1	3	6	1	7
7	1	1	1	1	1	2	5	2	1	1	1	1	1	5	2	1	1	1	1	1	3	3	1	1	1	1		2	4	1	1	1	1	1	3	4	3	1	1	1	1	3	5	2	1	1	1	1	5
7	1	1	1	1.25	1	6	7	6	1	1	1	1	1	1	4	1	1	1	1	1	7	5	1	1	1	1	1	6	7	1	1	1	2	1	6	7		1	3	1	1	6	7	1	1	1	1	1	7
7	1	1.5	1	1.5	1	1	4	1	1	1	2	1	1	6	1	1	1	2	1	1	7	1	1	1	1	2	1	1	7	1	1	1	1	1	3	4	4	1	7	2	1	4	7	1	1	6	1	1	7
7	4.5	2.75	3.5	3.75	4	5	7	4	5	3	2	3	3	2	5	6	5	4	4	5	5	4	6	3	2	2	3	2	1	5	3	3	2	4	2	6	5	7	7	5	4	6	7	6	6	5	6	7	3
7	1	2	1	1	2	5	5	7	1	1	1	1	1	7	7	1	5	5	1	1	7	7	1	1	1	1	1	3	7	1	1	1	1	1	1	7	7	1	1	1	1	7	7	7	1	1	1	1
7	1	1.25	1	1.75	1.25	4	5	5	1	1	1	1	1	5	6	1	2	1	2	1	7	5	1	1	2	1	1	5	6	1	1	1	2	1	4	6	7	1	5	2	1	2	7	6	1	2	2	1	6
7	1	1	1	1	1	4	1	1	1	1	1	1	1	1	1	1	1	1	1	1	7	1	1	1	1	1	1	1	6	1	1	1	1	1	1	7	6	1	3	1	1	1	6	1	1	1	1	1	6
7	1	1	1	1	1	1	7	1	1	1	1	1	1	7	1	1	1	1	1	1	7	7	1	1	1	1	1	7	7	1	1	1	1	1	7	7	7	1	1	1	1	7	7	4	1	1	1	1	7
7	1	1	1	1.5	1	5	5	6	1	1	1	1	1	5	6	1	1	1	1	1	6	5	1	1	1	1	1	4	6	1	1	1	2	1	5	7	6	1	1	2	1	4	5	6	1	3	1	1	6
7	1	2	1	3.5	1	7	7	7	1	1	3	1	1	1	7	1	1	2	1	1	7	7	1	1	2	2	1	6	7	1	1	1	4	1	6	7	7	1	3	6	1	7	7	7	1	1	2	1	7
7	1	1	1	1.5	1	3	7	7	1	1	1	1	1	7	7	2	1	1	2	1	6	7	1	1		1	1	5	7	1	1	1	2	1	5	7	7	1	6	2	1	5	6	2	1	1	1	1	7
7	1	1	1	1.75	1	6	6	7	1	1	1	1	1	6	7	1	1	1	1	1	7	7	1	1	1	1	1	7	7	1	1	1	1	1	7	6	6	1	2	3	1	7	7	1	1	1	2	1	7
7	1	2	1	3.75	1	7	7	7	1	1	3	1	1	7	7	1	1	3	1	1	7		1	1	1	3	1	7	7	1	1	1	7	1	7	7	7	1	7	4	1	7	7	3	1	1	1	1	7
7	1	1	1	1	1	6	6	6	1	1	1	1	1	6	6	1	1	1	1	1	6	4	1	1	1	1	1	6	6	1	1	1	1	1	6	6	5	1	1	1	1	6	6	6	1	1	1	1	6
7	1	3.5	2.5	5.25	1.25	7	3	7	1	1	5	1	2	5	5	1	1	3	7	1	7	6	1	1	5	5	1	7	7	1	1	1	6	4	7	7	7	2	4	6	3	6	6	6	1	3	4	3	7
7	1	1	1	1	1	7	7	7	1	1	1	1	1	7	7	1	1	1	1	1	7	7	1	1	1	1	1	7	7	1	1	1	1	1	7	7	7	1	1	1	1	7	7	7	1	1	1	1	7
7	1	1	1	1	1	7	6	7	1	1	1	1	1	6	7	1	1	1	1	1	7	6	1	1	1	1	1	7	7	1	1	1	1	1	6	7	7	1	1	1	1	6	7	4	1	1	1	1	7
7	1	1	1	1.25	1	6	2	4	1	1	1	1	1	5	1	1	1	1	1	1	5	6	1	1	1	1	1	4	7	1	1	1	1	1	5	4	3	1	1	2	1	5	4	1	1	1	1	1	6
7	1	4	1	4.75	1.75	2	6	7	1	1	5	1	1	6	7	1	2	6	3	1	7	7	1	2	3	5	1	5	7	1	2	2	4	1	6	6	6	2	6	7	1	5	6	6	1	4	3	2	6
7	1	1.5	1	1.75	1	7	5	7	1	1	1	1	1	7	7	1	1	3	1	1	7	7	1	1	1	1	1	6	6	1	1	1	1	1	7	7	7	1	1	4	1	7	7	7	1	1	1	1	7
7	1	1	1	1	1	3	7	1	1	1	1	1	1	6	1	1	1	1	1	1	6	1	1	1	1	1	1	1	7	1	1	1	1	1	5	7	4	1	6	1	1	4	7	1	1	1	1	1	7
7	1	1	1	1.5	1	6	2	7	1	1	1	1	1	7	7	1	1	1	1	1	7	7	1	1	1	1	1	4	7	1	1	1	2	1	6	7	7	1	2	2	1	7	7	7	1	1	1	1	7
7	1	1	1	1	1	6	6	4	1	1	1	1	1	6	6	1	1	1	1	1	6	3	1	1	1	1	1	6	6	1	1	1	1	1	6	6	6	1	1	1	1	6	6	3	1	1	1	1	6
7	1	3	1.25	2.75	1.25	6	6	6	1	1	4	1	1	6	4	2	2	4	3	2	6	4	1	1	3	3	1	5	6	1	1	1	3	1	6	6	6	1	3	4	2	6	6	4	1	1	1	1	6
7	4.75	5.5	5.5	6.5	4.75	2	1	5	5	4	6	7	7	1	2	6	6	6	7	7	1	6	6	5	7	7	7	2	6	6	3	3	6	4	2	1	1	4	7	6	4	2	1	1	4	5	7	2	1
7	1	2.25	1	4.25	2	6	5	7	1	1	2	1	1	7	7	1	3	3	4	1	6	7	1	1	3	3	1	6	7	1	1	1	4	1	7	7	7	3	1	5	1	7	7	7	1	1	5	1	5
7	1	1	1	1	1	3	4	4	1	1	1	1	1	3	3	1	1	1	1	1	7	4	1	1	1	1	1	2	5	1	1	1	1	1	5	5	6	1	1	1	1	6	6	5	1	3	1	1	6
	1	2.75	1	3.75	1	6	4	7	1	1	3	1	1	6	7	2	1	5	2	1	6	6	1	1	2	2	1	3	5	1	1	1	2	1	4	7	6	1	2	4	1	3	6	7	1	5	7	1	6
	1	1	2.25	1.25	1.25	1	1	6	1	1	1	2	4	2	4	2	2	1	1	1	1	6	1	1	1	2	2	1	1	1	1	1	1	1	2	1	2	1	1	1	2	1	1	2	1	2	1	1	2
	7	6	7	7	4.25	1	1	1	7	7	7	7	7	1	1	7	2	7	7	7	1	1	7	7	7	7	7	1	1	7	7	3	7	7	1	1	1	7	7	7	7	1	1	1	7	2	7	7	1
	3	2.25	4.5	2.75	2	3	2	6	5	4	4	4	6	5	7	4	1	3	2	2	7	7	2	4	1	5	7	5	5	2	1	1	3	4	3	6	6	2	4	1	1	2	3	6	1	2	2	2	5
	1	5.5	1	6.25	1.75	1	1	7	1	1	7	1	1	7	7	1	4	5	1	1	7	7	1	1	3	6	1	6	7	1	1	7	7	1	7	7	7	1	1	7	1	1	7	7	1	1	5	1	7
	3	3.5	4.5	3.25	1.25	1	1	7	5	1	6	6	6	3	7	3	2	6	2	6	1	7	3	1	1	2	2	1	6	2	1	1	5	6	2	1	1	1	1	4	4	2	2	5	2	2	2	6	1
	1	1.75	1	2.75	1	5	3	4	1	1	2	1	1	4	6	1	1	3	1	1	5	6	1	1	1	1	1	6	5	1	1	1	3	1	5	7	7	1	1	5	1	6	7	7	1	1	2	1	7
	3	6.75	5.5	7	4.25	1	1	1	4	3	7	7	6	1	1	5	4	7	7	4	1	1	3	3	6	7	5	7	1	3	7	7	7	4	1	1	1	7	7	7	7	1	1	1	3	7	7	5	1
	7	7	7	7	7	1	1	1	7	7	7	7	7	1	1	7	7	7	7	7	1	1	7	7	7	7	7	7	1	7	7	7	7	7	1	1	1	7	7	7	7	1	1	1	7	7	7	7	1
	1	1	1	1	1	1	3	7	1	1	1	1	1	2	6	1	1	1	1	1	2	7	1	1	1	1	1	1	7	1	1	1	1	1	7	7	7	1	1	1	1	5	5	2	1	1	1	1	7
	1.5	2.75	1	3	1.25	6	4	7	2	1	3	3	1	6	7	2	2	4	2	1	6	6	2	1	3	4	1	5	6	1	1	1	3	1	3	6	6	1	1	3	1	4	5	7	1	1	2	2	6
	2	2	2.5	2	1.5	6	4	5	2	2	2	2	2	5	6	2	1	2	1	2	6	5	2	2	2	3	1	5	6	2	2	2	2	4	4	6	6	2	3	1	3	5	5	7	2	2	2	2	6
	1	1	1	1	1	1	1	7	1	1	1	1	1	7	7	1	1	1	1	1	7	7	1	1	1	1	1	1	7	1	1	1	1	1	4	7	7	1	1	1	1	7	7	7	1	1	1	1	7
	1	1	2.75	2.5	1.25	1	1	1	1	1	1	1	4	1	1	2	1	1	2	1	1	1	1	1	1	3	3	1	1	1	1	1	2	2	1	1	1	2	2	4	2	1	1	1	1	1	1	4	1
	1	2.25	1	3.75	1.25	6	6	7	1	1	3	1	1	6	7	2	2	3	2	1	7	6	1	1	2	2	1	7	7	1	1	1	3	1	6	7	7	1	1	5	1	7	6	7	1	1	5	1	6
	1	1	1	1.5	1.25	5	5	7	1	1	1	1	1	6	7	1	1	1	1	1	7	5	1	2	1	1	1	5	6	1	1	1	1	1	7	7	6	1	3	2	1	6	7	7	1	1	2	1	6
	1	1	1	1	1	2	1	6	1	1	1	1	1	7	6	1	1	1	1	1	4	6	1	1	1	1	1	3	5	1	1	1	1	1	2	6	6	1	1	1	1	6	5	4	1	1	1	1	6
	2	2	2	3.75	1.5	6	6	7	3	1	4	2	3	5	7	1	1	2	1	1	5	7	2	2	1	5	3	5	7	2	1	1	3	1	6	7	7	1	2	4	1	5	4	5	2	1	3	2	6
	1	1	1	1	1	7	7	7	1	1	1	1	1	7	7	1	1	1	1	1	7	7	1	1	1	1	1	7	7	1	1	1	1	1	1	7	7	1	1	1	1	7	7	1	1	1	1	1	7
	1	1.25	1	1.75	1	4	6	7	1	1	2	1	1	5	6	1	1	1	1	1	3	7	1	1	1	2	1	3	6	1	1	1	2	1	6	7	6	1	1	1	1	5	6	3	1	1	2	1	5
	1	1.25	1	2	1	6	7	7	1	1	1	1	1	7	7	1	1	2	1	1	7	6	1	1	1	1	1	6	7	1	1	1	2	1	1	6	5	1	1	4	1	4	4	7	1	1	1	1	7
	1	1	1	1	1	7	7	7	1	1	1	1	1	1	7	1	1	1	1	1	7	7	1	1	1	1	1	7	7	1	1	1	1	1	4	7	7	1	1	1	1	7	7	7	1	1	1	1	7
	1	1	1	1	1	4	5	7	1	1	1	1	1	7	7	1	1	1	1	1	3	7	1	1	1	1	1	4	7	1	1	1	1	1	5	7	7	1	1	1	1	5	7	1	1	1	1	1	7
	1	2	1	3	2	6	5	7	1	1	1	1	1	7	7	1	4	3	1	1	7	7	1	2	3	2	1	7	7	1	1	1	3	1	7	7	7	1	7	6	1	7	7	7	1	1	1	1	7
	1	1	1	1.5	1	7	1	7	1	1	1	1	1	7	7	1	1	1	1	1	7	7	1	1	1	1	1	1	7	1	1	1	1	1	7	7	7	1	1	3	1	7	7	1	1	1	1	1	7
[truncated: 8 more columns]
