# Supplementary material for: The Discrete Emotions Questionnaire: A New Tool for Measuring State Self-Reported Emotions
Source: PLoS One. 2016 Aug 8;11(8):e0159915. doi: 10.1371/journal.pone.0159915 (PMC4976910; doi:10.1371/journal.pone.0159915)
Supplement: S3 Data — (XLSX) [file pone.0159915.s004.xlsx]

## Sheet: Study_3_scenarios
condition (anger is 1,2; disgust is 3,4; fear is 5,6; anxiety is 7,8; sad is 9,10; high PA is 11,12; low PA is 13,14)	happy_avg	fear_avg	anger_avg	sad_avg	desire_avg	disgust_avg	relax_avg	anxiety_avg	desire	pride	love	anger	relaxation	fear	dread	sad	eager	disgust	contentment	wanting	frustration	nausea	scared	calm	devastation	excitement	affection	stressed	caring	mad	craving	panic	worry	chilled	anticipation	thankful	sickened	grief	pissed	peace	terror	longing	lonely	hope	pleasure	liking	anxiety	horror	revulsion
1	1	2.25	7	2	1.5	2.5	1	2.25	1	4	1	7	1	1	3	3	3	5	1	2	7	1	1	1	5	3	1	5	1	7	2	4	3	1	4	1	3	3	7	1	3	1	1	1	1	1	2	4	5
1	1.25	2.25	3.5	3	1.75	3.25	2.25	3	2	3	3	4	2	3	3	5	1	3	1	2	4	3	2	3	3	3	1	5	1	3	1	2	3	3	1	1	3	3	5	1	2	2	2	1	1	2	3	3	4
1	1	1.5	6	2.75	2	1.75	1.25	3.5	2	1	1	6	1	2	2	2	4	4	1	1	6	1	1	2	2	1	1	6	1	6	4	2	2	1	2	1	1	5	6	1	1	1	1	1	1	1	6	1	4
1	2.5	5.75	6.75	5.75	4	5	2.5	5.75	2	2	2	7	2	5	5	5	4	7	1	1	7	3	5	2	5	3	3	3	3	6	6	6	6	3	3	3	5	5	7	1	7	7	7	4	4	4	6	6	6
1	1	2.5	5.75	2.75	1	2.5	1	3.25	1	1	1	6	1	2	4	4	1	4	1	1	4	3	2	1	4	1	1	5	1	5	1	3	3	1	1	1	3	3	6	1	3	1	1	1	1	1	3	2	2
1	1	2.75	7	1.75	2	3	1	4.25	1	1	1	7	1	3	5	3	3	6	1	3	6	1	2	1	5	1	1	6	1	7	2	3	5	1	2	1	4	2	7	1	3	2	1	1	1	1	4	4	3
1	1	1	5.25	1	1	1.5	1	1.5	1	1	1	6	1	1	1	1	1	5	1	1	3	1	1	1	1	1	1	4	1	6	1	1	1	1	1	1	3	1	5	1	1	1	1	1	1	1	3	1	1
1	1	1	7	2	1	1.25	1	1.5	1	1	1	7	1	1	1	1	1	7	1	1	7	1	1	1	1	1	1	3	1	7	1	1	1	1	1	1	1	5	7	1	1	1	1	1	1	1	3	1	2
1	1	2.25	7	2.25	2.5	4.75	1	1.5	1	1	1	7	1	2	2	2	1	7	1	7	7	4	2	1	6	6	1	7	1	7	1	3	2	1	1	1	7	3	7	1	2	1	1	1	1	1	1	6	7
1	1	6	6.5	1.5	1	2.75	1	4.5	1	1	1	5	1	5	2	1	1	4	1	1	3	2	7	1	6	1	5	6	1	7	1	5	5	1	4	1	4	3	7	1	7	1	1	1	1	1	5	6	4
1	1	1	6.75	1	2.5	2.75	1	3.25	4	1	1	7	1	1	4	1	3	6	4	4		1	1	1	1	1	1	3	1	7	1	1	4		1	1	5	1	7	1	1	1	1	1	1	1	4	4	4
1	1	4	5	2.75	1.25	3.25	1.5	4	1	1	1	5	1	3	4	2	1	5	1	1	5	4	3	1	5	1	1	6	2	5	2	6	6	2	1	1	5	5	6	1	4	1	1	1	1	1	3	5	3
1	1	1	6.75	1.75	1.25	1.75	1	2.5	1	2	1	7	1	1	1	3	1	6	1	1	5	1	1	1	3	4	1	2	1	7	2	1	4	1	4	1	1	1	7	1	1	1	1	3	1	1	4	1	4
1	1	3.5	6	2	1	3	1	4.75	1	1	1	6	1	4	4	3	1	5	1	1	7	1	4	1	3	1	1	7	1	7	1	4	5	1	1	1	2	2	6	1	2	1	1	1		1	4	3	6
1	1	2.5	5.75	2.75	1	3.25	1	2.75	1	1	1	6	1	2	3	4	1	4	1	1	5	3	2	1	3	1	1	5	1	6	1	3	3	1	4	1	3	4	6	1	3	1	1	1	1	1	3	3	4
1	1	1.5	3.5	1	1	1.75	1.75	2.25	1	1	1	2	1	2	1	1	1	2	1	1	3	2	1	1	1	1	1	3	1	4	1	2	2	4	3	1	2	1	4	2	1	1	1	1	1	1	4	1	2
1	1	1	2.75	1	1	1	1.25	1.5	1	1	1	3	1	1	1	1	1	1	1	1	5	1	1	2	1	1	1	5	1	2	1	1	1	1	1	1	1	1	4	1	1	1	1	1	1	1	3	1	1
1	1	4	5.5	3.25	1	3.75	1	3.75	1	1	1	5	1	4	3	4	1	3	1	1	5	4	4	1	5	2	1	4	1	6	1	4	4	1	3	1	3	4	6	1	4	1	2	1	1	1	4	4	5
1	1	1.25	4.75	1.5	1	2	1	2.75	1	1	1	5	1	1	1	3	1	5	1	1	5	3	1	1	3	1	1	4	1	4	1	2	2	1	1	1	2	1	5	1	1	1	1	1	1	1	3	2	2
1	4	4.75	5	5.66667	4	5.5	5	4.5	3	5	4	4	4	5	4	5	3	4	4	5	6	6	7	7	6	4	5	2	4	5	3	3	5	5	4	5	6	6	6	5	4	5	6	6	7	6	6	7	4
1	1	1	5	2.25	1	2.66667	1	2.25	1	1	1	5	1	1	1	3	1	5	1	1	5	1	1	1	3	1	1	3	1	5	1	1	2	1	1	1	4	4	5	1	1	1	1	1	1	1	5	2	3
1	1	4	6.75	3.5	2	4.5	1.5	5	1	1	1	7	1	4	6	5	2	6	2	3	6	4	4	2	3	5	1	6	1	6	1	4	4	1	3	1	5	3	7	2	4	3	3	2	1	1	5	2	6
2	1	1.75	2.75	2	1	1	1	2	1	1	1	3	1	4	5	5	5	6	1	1	1	1	1	1	1	1	1	1	1	1	1	1	1	1	1	1	1	1	6	4	1	1	1	1	1	1	1	1	1
2	1	2	7	3.25	2	2.25	1	3.25	1	1	1	7	1	2	2	6	1	6	1	3	7	1	1	1	7	1	1	5	1	7	1	4	4	1	1	1	6	1	7	1	1	3	4	1	1	1	4	1	1
2	1	1	6.75	2.25	2	2	1	3	1	1	1	7	1	1	1	5	1	7	1	5	7	1	1	1	2	1	1	4	1	7	1	1	5	1	1	1	5	1	7	1	1	1	1	1	1	1	5	1	1
2	1	1.25	4.5	2	2.25	1.5	1	2	2	1	1	5	1	1	2	2	1	2	3	4	5	1	1	1	4	1	1	4	1	4	1	2	3	1	3	1	2	2	6	1	1	2	3	1	1	1	2	1	2
2	1	2.75	5.5	2.5	1	3.5	1	3.25	1	1	1	5	1	3	2	4	1	3	1	1	6	3	3	1	4	1	1	6	1	6	1	2	4	1	1	1	4	3	7	1	3	1	1	1	1	1	4	3	4
2	1	5	3.5	2.75	1	4.33333	1	4.75	1	1	1	4	1	5	4	7		6	1	1	7		6	1	6	1	1	5	1	1	1	5	6	1	1	1	6	2	5	1	4	1	1	1	1	1	5	4	5
2	1	2	6.25	3.25	1	3.25	1.25	5	1	1	1	7	1	1	6	5	1	7	1	1	5	1	1	1	5	1	1	6	1	6	1	5	5	2	4	1	6	4	6	1	1	1	1	2	1	1	5	1	5
2	1	2.75	4.5	2.75	1.75	1.75	1	3	2	1	1	4	1	4	4	3	1	3	1	2	5	1	2	1	4	1	1	3	1	5	1	3	3	1	1	1	2	3	5	1	2	2	3	1	1	1	3	3	3
2	5	4.25	2.5	2.75	4.25	4	3.5	3.25	6	5	4	1	5	4	5	4	3	1	4	3	4	3	4	2	3	4	4	4	3	4	4	5	5	4	4	2	5	5	1	5	4	4	1	6	6	6	2	6	4
2	1	2.5	6.5	2	1.75	2.75	1.25	2.5	2	3	1	6	1	3	3	4	2	6	1	2	6	3	3	2	4	1	1	6	1	6	2	2	3	1	2	1	5	2	7	1	2	1	1	2	3	1	2	4	1
2	2	2.25	3.25	2.25	2.5	2.25	1.75	2.5	3	2	2	3	2	2	2	3	2	3	2	3	3	2	2	2	3	2	2	3	2	2	2	2	2	1	2	2	3	2	4	2	3	2	2	2	2	2	3	3	2
2	2.25	6.75	7	6	3.75	6.75	1	6.75	1	4	1	7	1	6	6	7	1	7	7	6	6	7	7	1	6	1	1	7	1	7	1	7	7	1	3	1	7	7	7	1	7	7	3	2	1	1	7	7	7
2	1	5	7	6.25	4	6	1	6	3	2	1	7	1	5	5	7	2	7	1	4	7	5	4	1	7	1	1	6	1	7	5	6	6	1	4	1	7	7	7	1	5	4	4	1	1	1	7	6	7
2	1	1.5	2.5	1.75	2	1	1	1.75	1	1	1	2	1	1	1	3	1	1	1	1	3	1	2	1	2	1	1	2	1	3	3	2	1	1	1	1	1	1	3	1	1	3	2	1	1	1	4	1	1
2	1	1	5.5	2	1	2	1	1.75	1	1	1	5	1	1	1	1	1	1	1	1	5	1	1	1	3	1	1	5	1	7	1	1	1	1	1	1	3	4	6	1	1	1		1	1	1	4	1	3
2	3.75	4.25	4.25	4.25	3.75	4.75	3.25	4.5	4	4	5	4	3	3	4	4	4	5	3	3	4	5	5	3	4	4	4	5	4	3	3	4	5	4	4	3	4	5	5	4	5	5	4	3	4	3	4	5	4
2	1	1.25	5	2	3.75	1.25	1	2.75	3	4	1	6	1	1	1	4	1	4	1	6	6	1	1	1	4	4	1	4	1	6	3	2	1	1	4	1	2	2	6	1	1	3	1	1	1	1	3	1	1
2	1.5	2.75	5.5	4.5	1.75	3.5	1	5	3	1	1	6	1	3	3	6	1	6	1	1	6	2	3	1	5	1	1	5	1	5	1	3	4	1	1	1	3	7	6	1	2	2	1	1	1	1	6	4	6
2	1	1.75	6.75	1.5	1.25	1.5	1	4.5	1	1	1	7	1	1	4	3	1	2	1	2	5	1	1	1	3	1	1	6	1	7	1	4	4	1	1	1	3	1	7	1	1	1	1	1	1	1	6	1	1
2	1	2	4.75	2	1	2.75	1	4.5	1	1	1	6	1	1	4	3	1	5	1	1	5	3	1	1	2	1	1	3	1	5	1	5	6	1	1	1	5	3	6	1	1	1	1	1	1	1	5	1	2
2	1	3	5.25	3.75	3.25	2.5	1.25	5.25	2	3	1	6	2	4	5	6	4	3	1	4	6	2	3	1	5	2	1	5	1	6	4	3	5	1	2	1	2	3	6	1	2	3	3	1	1	1	6	2	4
2	2	2.5	6.5	3.75	3.25	3.75	1	2.5	5	5	2	6	1	4	2	5	5	7	1	4	5	4	2	1	7	2	2	3	1	6	2	2	2	1	4	1	5	5	7	1	2	2	3	1	1	1	2	2	5
2	1	2.25	5.25	2.5	1	3	1	3.25	1	1	1	6	1	2	3	1	1	7	1	1	7	2	1	1	5	1	1	6	1	6	1	4	3	1	1	1	5	5	4	1	2	1	1	1	1	1	5	5	4
2	1	4.25	6	4.5	1	4	1	5.25	1	1	1	6	1	4	4	4	1	3	1	1	6	4	5	1	6	1	1	6	1	6	1	5	6	1	1	1	6	6	6	1	3	1	3	1	1	1	6	5	5
2	1	1.25	6.75	2.75	2	4.75	1.25	2	4	1	1	7	2	1	1	3	1	6	1	2	5	2	1	1	3	3	1	2	1	7	1	2	2	1	1	1	6	4	7	1	1	1	2	1	1	1	3	5	5
2	1	3.25	4.75	2.75	1.25	1.5	1	3	1	2	1	5	1	3	3	4	1	2	1	2	4	1	3	1	2	1	1	3	1	4	1	5	4	1	1	1	2	3	6	1	2	1	2	1	1	1	3	2	2
2	1	2	7	4	1	2.5	1	4.75	1	1	1	7	1	1	4	7	1	1	1	1	7	1	1	1	7	1	1	7	1	7	1	5	5	1	1	1	7	7	7	1	1	1	1	1	1	1	5	5	1
2	1	1	5.5	2.25	1.25	4	1	1.75	1	1	1	6	1	1	1	3	1	7	1	2	6	5	1	1	6	1	1	5	1	6	1	1	1	1	1	1	6	3	7	1	1	1	1	1	1	1	4	2	4
2	1	1	4.5	1	1.5	1	1	2	2	1	1	5	1	1	1	1	1	2	1	2	6	1	1	1	2	1	1	5	1	5	1	1	2	1	2	1	1	1	6	1	1	1	1	1	1	1	3	1	1
2	1	1.25	4.5	2.25	2.5	3	1	2.75	4	1	1	4	1	1	3	3	1	4	1	3		4	2	1	4	1	1	4	1	5	1	1	3	1	1	1	4	3	5	1	1	2	1	1	1	1	4	1	3
2	5.75	1	1	1	2	1	5.5	1	5	4	4	1	6	1	1	1	4	1	6	1	1	1	1	6	1	5	4	1	6	1	1	1	1	5	1	5	1	1	1	6	1	1	1	5	5	6	1	1	1
2	1	1	5.25	2.75	1	2.75	1	2.75	1	1	1	7	1	1	4	5	1	3	1	1	6	3	1	1	5	1	1	7	1	6	1	1	2	1	1	1	3	3	5	1	1	1	1	1	1	1	4	1	4
2	1	1.75	6.25	4.75	2.75	3	1.25	3.75	2	2	2	6	1	2	3	6	2	6	1	4	6	2	2	1	7	1	1	6	1	6	2	2	5	1	1	1	3	6	7	1	1	3	2	1	1	1	4	1	5
3	1.5	1	1	1	1	1	4	1	1	1	1	1	6	1	1	1	1	1	1	1	1	1	1	6	1	1	1	1	1	1	1	1	1	3	1	1	1	1	1	1	1	1	1	1	1	1	1	1	1
3	1	1	3	1	1	4	1	1.25	1	1	1	2	1	1	1	1	1	5	1	1	6	1	1	1	1	1	1	2	1	3	1	1	1	1	1	1	2	1	5	1	1	1	1	1	1	1	2	2	6
3	1	2.75	6.5	2.25	1	6.75	2.25	4.5	1	2	1	7	2	1	6	1	5	7	1	1	6	7	3	4	3	3	1	5	2	6	1	2	3	1	4	1	7	6	7	1	5	1	1	2	1	1	7	6	6
3	1	3.5	2.5	3	1	2.75	2.25	2.25	1	1	1	5	1	5	1	1	1	7	1	1	1	6	6	5	1	1	1	6	1	2	1	2	2	1	1	1	1	1	1	2	1	1	5	5	1	1	1	6	3
3	1	1.75	1.5	1	1	4.75	1	3	1	1	1	2	1	2	2	1	1	5	1	1	2	4	2	1	1	1	1	3	1	2	1	2	3	1	1	1	5	1	1	1	1	1	1	1	1	1	3	2	5
3	1	2	3.75	1	1	6	1.25	3.75	1	1	1	5	1	2	5	1	1	6	1	1	5	6	2	2	1	1	1	5	1	5	1	3	3	1	1	1	6	1	4	1	1	1	1	1	1	1	5	2	6
3	1	1	1	1	1	3.75	3.25	1.5	1	1	1	1	4	1	1	1	1	5	2	1	1	3	1	4	1	1	1	2	1	1	1	1	2	1	1	1	4	1	1	2	1	1	1	1	1	1	2	1	3
3	2	3.25	3	2.5	1.75	4	2.75	2.75	1	3	3	2	3	4	3	3		5	2	2	4	4	3	4	2		2	5	3	3	2	4	2	2	6	2	4	3	5	2	2	2	2	2	1	1	4	2	3
3	1	2.5	2.75	1.25	1.75	5.75	1.25	3.75	1	1	1	3	1	3	3	1	1	6	1	3	4	5	2	1	2	1	1	4	1	2	1	3	3	1	2	1	6	1	3	1	2	2	1	1	1	1	4	5	6
3	1	1.25	2	1	1	3.5	1	2.25	1	1	1	2	1	1	2	1	1	4	1	1	3	2	1	1	1	1	1	2	1	2	1	2	2	1	1	1	4	1	2	1	1	1	1	1	1	1	3	1	4
3	1	2.25	1	1	1	6.75	1	4.25	1	1	1	1	1	1	5	1	1	7	1	1	2	6	3	1	1	1	1	5	1	1	1	2	4	1	1	1	7	1	1	1	3	1	1	1	1	1	6	5	7
3	1.25	1	1	1.5	1	1.5	1	1.75	1	1	1	1	1	1	1	1	1	1	1	1	1	1	1	1	1	1	1	1	4	1	1	1	1	1	1	1	1	1	1	4	1	1	1	1	1	1	2	1	3
3	3.75	4.5	4	4.25	4.5	4	4.25	4	5	5	4	4	4	4	3	4	4	5	4	3	4	4	4	5	4	3	4	4	4	4	5	5	3	3	3	4	4	5	4	4	5	5	4	3	3	5	5	5	4
3	1	1.25	1	1	1	3	2.25	2	1	1	1	1	1	1	1		1	3	1	1	2	3	2	6	1	1	1	3	1	1	1	1	2	1	3	1	1	1	1	6	1	1	1	1	1	1	3	1	3
3	1	1.75	1.25	1	1	4	1	2.5	1	1	1	1	1	2	3	1	1	5	2	1	3	3	2	1	1	1	1	3	1	1	1	2	2	1	1	1	4	1	1	1	1	1	1	1	1	1	3	2	4
3	1	2.25	3.25	1	1	5	1.25	2.75	1	1	1	4	1	2	2	1	1	5	1	1	4	5	2	2	1	1	1	5	2	3	1	3	2	1	2	1	5	1	4	1	2	1	1	1	1	1	4	3	4
3	1	2.25	5	4	1	2	1	4.5	1	1	1	6	1	2	2	5	1	3	1	1	7	1	1	1	3	1	1	5	2	6	1	5	6	1	1	1	3	4	7	1	1	1	6	1	1	1	7	2	2
3	1	3	4.5	1	1	4.25	1.5	4.75	1	1	1	5	1	4	6	1	1	5	1	1	6	2	2	2	1	1	1	5	2	5	1	4	3	1	1	1	5	1	5	1	2	1	1	1	1	1	4	2	5
3	1	1	1	1	1	3.75	1	1.75	1	1	1	1	1	1	1	1	1	3	1	1	1	2	1	1	1	1	1	2	1	1	1	1	2	1	1	1	3	1	1	1	1	1	1	1	1	1	2	1	4
3	1.75	1	1.5	2.25	1	2.5	2.33333	1.75	1	1	3	2	1	1	2	3	1	3	1	1	3	2	1	3	1	1	1	2	6	1	1	1	2		1	6	3	4	2	1	1	1	1	2	1	1	2	2	2
3	1	1	1	1.75	1	2.75	1.25	2	1	1	1	1	1	1	4	2	1	6	1	1	1	2	1	2	1	1	1	2	1	1	1	1	1	1	1	1	2	3	1	1	1	1	1	1	1	1	2	2	1
3	1.25	2	1.75	1.75	1	4.5	1.25	3.25	1	1	1	2	1	2	1	3	2	4	1	1	2	3	1	2	1	1	1	4	1	2	1	3	3	1	1	1	4	1	1	1	2	1	1	1	1	2	6	5	4
3	1	1	1	1	1	4.25	1.25	2	1	1	1	1	2	1	3	1	1	5	1	1	1	4	1	1	1	1	1	2	1	1	1	1	2	1	3	1	3	1	1	1	1	1	1	1	1	1	2	1	5
3	1	1.75	1	1	1	5.75	1	2.5	1	1	1	1	1	1	5	1	1	6	1	1	1	4	2	1	1	1	1	1	1	1	1	3	1	1	2	1	6	1	1	1	1	1	1	1	1	1	1	3	6
3	1	1.25	1.5	1	1	2.25	1	2.25	1	1	1	2	1	1	2	1	1	3	1	1	3	1	1	1	1	1	1	2	1	2	1	2	2	1	2	1	1	1	1	1	1	1	1	1	1	1	3	1	4
3	1	1.75	1.5	2.25	1	4.25	1	2.5	1	1	1	1	1	1	2	4	1	5	1	1	4	4	2	1	2	1	1	4	1	2	1	3	2	1	1	1	4	2	2	1	1	1	1	1	1	1	3	2	4
3	1	2.25	5	1.25	1.5	5.5	2.5	4	1	1	1	5	1	2	2	1	1	7	3	1	1	4	2	2	1	1	1	4	1	5	1	2	2	3	1	1	5	2	6	2	3	3	1	1	1	1	7	6	6
3	1	2.25	2.25	1	1	5	1	3.25	1	1	1	5	1	3	2	1	1	7	1	1	4	3	1	1	1	1	1	3	1	1	1	2	3	1	1	1	5	1	2	1	3	1	1	1	1	1	4	5	7
3	1	3	2.5	2.25	1	5.25	1	4.25	1	1	1	2	1	3	4	2	1	5	1	1	4	5	3	1	1	1	1	3	1	3	1	3	4	1	2	1	6	4	3	1	3	1	2	1	1	1	5	4	4
3	1	1.25	1	1.25	1	5.25	1	3.25	1	1	1	1	1	2	4	2	1	6	1	1	2	3	1	1	1	1	1	2	4	1	1	1	2	1	1	1	6	1	1	1	1	1	1	1	1	1	4	2	6
4	1	4.75	6	2.5	1	6.75	1	5.5	1	1	1	6	1	5	7	4	1	7	1	1	7	7	6	1	5	1	1	7	2	6	1	4	5	1	4	1	7	4	7	1	4	1	1	1	1	1	5	7	6
4	1	1.25	5.25	1	1	5.75	1	3.5	1	1	1	6	1	1	5	1	1	7	1	1	5	5	1	1	1	1	1	5	1	5	1	2	3	1	1	1	6	1	6	1	1	1	1	1	1	1	5	1	6
4	1	3	2.25	1.25	1	4.75	1	2.75	1	1	1	1	1	5	4	1	1	7	1	1	1	5		1	1	1	1	3	1	1	1	1	1	1	1	1	4	2	5	1	3	1	1		1	1	5	2	6
4	1	4.25	5	3.25	1.25	6.75	1	5.75	1	4	3	6	1	6	7	4	1	7	2	2	5	7	5	1	6	1	6	7	4	6	1	5	5	1	1	1	7	5	5	1	1	1	2	2	1	1	6	6	6
4	1	1.75	1.66667	2	1.5	5.25	1.5	2.25	1	1	3		1	2	1	5	1	3	1	3	3	6	2	1	1	1	1	3	6	1	1	2	5	1	1	1	3	1	3	1	1	1	1	1	1	1	2	3	6
4	1	2.25	1	1	1	1.25	1.5	5	1	1	1	1	1	4	4	1	1	1	1	1	2	1	3	3	1	1	1	3	5	1	1	1	6	1	1	1	1	1	1	1	1	1	1	1	1	1	5	1	2
4	1	2.25	2.75	1.25	1	2.75	1	2.75	1	1	2	3	1	2	2	1	1	3	1		3	2	2	1	1	1	2	2	4	3	1	4	5	1	1	1	3	2	3	1	1	1	1	1	1	1	2	1	3
4	1	3	4	2	1	4.75	1	3	1	1	1	4	1	2	2	1	1	1	1	1	5	5	5	1	1	1	1	5	1	4	1	3	3	1	1	1	5	5	5	1	2	1	1	1	1	1	4	1	3
4	1	1	2	1	1	4.25	1	2	1	1	1	2	1	1	1	1	1	4	1	1	1	5	1	1	1	1	1	2	2	3	1	1	4	1	1	1	4	1	1	1	1	1	1	1	1	1	1	1	2
4	1	2.25	5.75	4.25	1	5.25	1.75	6	1	1	6	5	1	1	7	5	3	7	1	1	6	1	1	3	5	1	1	7	1	7	1	5	6	1	3	1	7	5	6	1	2	1	4	1	1	1	5	4	6
4	1	1.25	1.75	1	1	6	1.25	2.75	1	1	1	2	1	1	5	1	1	7	1	1	7	5	1	2	1	1	1	5	1	2	1	2	2	1	1	1	5	1	2	1	1	1	1	1	1	1	3	1	7
4	1	2	1.75	1	1	6	2	3.5	1	1	1	2	1	2	2	1	1	5	1	1	1	7	3	3	1	1	1	2	1	2	1	2	5	3	1	1	6	1	2	1	1	1	1	1	1	1	3	1	5
4	1	3.25	1.75	1.5	1	4.5	1.25	4	1	1	1	2	1	3	5	1	1	3	1	1	3	4	4	2	1	1	1	2	5	2	1	5	6	1	1	1	6	3	2	1	1	1	1	1	1	1	3	2	2
4	1	3.25	1	1.75	1	6.25	1	2.25	1	1	1	1	1	4	4	4	4	7	1	1	5	6	5	1	2	1	1	6	1	1	1	3	3	1	1	1	6	1	1	1	1	1	1	1	1	1	1	1	6
4	1	2	1.5	3.25	1	2.25	1.5	2.5	1	1	4	2	1	4	4	5	1	2	1	1	2	2	2	3	3	1	1	4	4	2	1	1	1	1	1	1	2	3	1	1	1	1	3	1	1	1	2	2	3
4	1.5	1.75	3.75	1.66667	1.5	6	1	1.75	2	1	1	3	1	1	1		1	5	1	1	2	6	3	1	3	1	1	3	1	3	2	2	2	1	1	1	6	2	5	2	1	1	1	1	1	1	1	3	5
4	1	5.75	1.5	2.75	1	5	1	5	1	1	1	3	1	7	4	4	1	3	1	1	4	6	7	1	1	1	4	6	4	1	1	6	7	1	1	1	2	5	1	1	3	1	1	1	1	1	4	1	5
4	1	2	5.5	1	1	6.75	1	1	1	1	1	6	1	1	1	1	1	7	1	1	7	7	1	1	6	1	1	7	1	7	1	5	1	1	1	1	6	1	5	1	1	1	1	1	1	1	1	4	7
4	2	4	4.75	3.75	2.75	6	3.5	4.25	3	2	5	3	4	4	4	4	3	6	3	2	5	6	3	4	4	3	3	4	3	6	3	4	5	3	4	2	6	4	5	2	5	3	4	3	2	2	4	5	5
4	1.75	3	4.75	3.5	4.25	5.5	2	4.75	4	2	2	6	2	2	5	4	5	7	5	5	7	5	3	2	2	2	2	7	3	5	3	4	4	2	6	2	5	1	6	2	3	5	5	2	1	1	5	3	5
4	1	1.5	2.25	1.75	1	4	1	2	1	1	1	1	1	1	2	2	1	5	1	1	3	3	1	1	1	1	1	1	2	2	1	3	2	1	1	1	4	3	4	1	1	1	1	1	1	1	3	2	4
4	1	5.5	1	1	1	5.5	1	5.5	1	1	1	1	1	1	1	1	1	6	1	1	1	7	7	1	1	1	1	7	1	1	1	7	7	1	1	1	1	1	1	1	7	1	1	1	1	1	7	1	7
4	1	3.25	3	1.75	1	7	1	3.5	1	1	1	2	1	4	5	4	1	7	1	1	5	7	3	1	2	1	1	4	2	4	1	5	3	1	1	1	7	1	4	1	1	1	1	1	1	1	3	4	7
4	1	4.75	1.25	2	1	7	1	5.5	1	1	5	2	1	4	6	3	1	7	1	1	2	7	4	1	2	1	2	5	6	1	1	7	6	1	2	1	7	3	1	1	4	1	1	1	1	1	5	5	7
5	1	3.5	1	3.25	3	1.25	1.5	3.75	1	1	5	1	1	4	4	4	5	1	2	5	2	1	4	2	1	1	4	5	6	1	1	3	3	1	3	4	2	3	1	2	3	5	5	4	1	1	4	3	1
5	1	7	3.75	4.25	1.75	3.5	2.5	6.33333	1	1	1	3	7	7	6	6	1	4	1	4	6	6	7	1	6	1	1	6	5	3	1	7	7	1	3	1	5	6	4	1	7	1	3	4	1	1	6	6	2
5	4	4.5	5	4.25	4.75	5	4.33333	4.25	4	5	5	4	4	3	3	5	5	4	6	5	6	5	6		5	6	4	5	5	5	6	5	5	6		6	5	5	5	6	4	4	2	4	4	5	4	4	5
5	1.5	3	2	2	1.25	1.5	1.75	3.5	1	2	3	2	2	3	4	2	2	1	2	2	3	2	3	2	2	2	2	2	4	2	1	3	3	1	3	2	2	3	2	2	3	1	1	2	2	1	4	3	1
5	1	3.25	1.25	2.5	3.25	1.5	1.25	2.75	3	1	1	2	1	3	3	2	2	1	4	5	5	1	4	2	2	2	2	1	3	1	2	3	3	1	3	1	2	3	1	2	3	3	2	4	1	1	2	3	2
5	1	4	1.5	1.5	1.25	1	1	4	1	1	3	2	1	5	4	2	1	1	1	1	2	1	4	1	2	3	1	3	2	1	1	4	4	1	3	1	1	1	2	1	3	2	2	3	2	1	4	2	1
5	1	5	1	2	1	1	1	4.75	1	1	1	1	1	5	4	3	1	1	1	1	3	1	5	1	3	2	1	4	4	1	1	5	5	1	4	1	1	1	1	1	5	1	3	1	1	1	4	5	1
5	1	4.25	1	3	1	1.25	1	4.5	1	1	1	1	1	5	5	4	1	1	1	1	1	1	5	1	4	3	1	5	1	1	1	4	5	1	1	1	2	2	1	1	3	1	5	1	1	1	4	5	1
5	1	7	1	1.75	1	1.5	1	7	1	1	1	1	1	7	7	3	1	1	1	1	1	1	7	1	4	1	1	7	1	1	1	7	7	1	1	1	3	2	1	1	7	1	1	1	1	1	7	6	1
5	1	7	1	3.5	1	1	1	7	1	1	1	1	1	7	7	7	1	1	1	1	1	1	7	1	5	1	1	7	5	1	1	7	7	1	7	3	1	1	1	1	7	1	5	1	1	1	7	7	1
5	1	4.25	2.25	2	1.25	1.75	1	5	1	1	1	3	1	4	4	2	1	1	1	2	3	1	6	1	6	2	1	5	1	4	1	5	6	1	2	1	4	4	1	1	2	1	1	1	1	1	5	3	1
5	1	6.5	2.25	2	1.5	1.75	1	5.25	1	1	1	3	1	7	6	2	1	1	1	2	5	3	7	1	2	1	1	6	3	2	1	6	4	1	1	1	2	3	2	1	6	2	2	1	1	1	6	7	1
5	1	2.25	1	1	1	1	3.25	1.5	1	1	1	1	1	5	2	1	1	1	1	1	1	1	2	2	3	6	1	2	1	1	1	1	2	5	1	1	1	1	1	1	1	1	1	1	1	1	1	1	1
5	1	4.75	1	2.5	1.25	1.25	1.25	4.75	1	1	1	1	2	6	6	4	2	1	1	1	2	2	5	1	2	3	1	4	1	1	1	4	4	1	3	1	1	1	1	1	4	2	2	2	1	1	5	2	1
5	1	6.75	1	1.25	1	1	1	5.25	1	1	1	1	1	7	6	1	1	1	1	1	2	1	7	1	3	1	1	7	3	1	1	6	6	1	3	1	1	1	1	1	7	1	2	2	1	1	7	3	1
5	1.5	5.75	2.5	2	1.5	1	1.25	5.5	1	1	1	3	1	6	6	3	1	1	1	2	3	1	6	1	2	1	1	6	1	2	1	6	5	1	4	1	1	2	1	1	5	2	1	1	1	1	5	5	1
5	1	6.25	3.25	3.75	1.25	2.5	1	5.25	1	1	2	3	1	6	5	3	1	2	1	1	2	3	6	1	5	1	1	5	4	2	1	7	5	1	3	1	2	4	5	1	6	2	4	3	1	1	5	5	4
5	1	4.5	1	1.5	1	1.75	1	5	1	1	1	1	1	5	5	1	1	1	1	1	2	4	6	1	5	1	1	5	2	1	1	5	5	1	3	1	1	3	1	1	2	1	1	2	1	1	6	2	1
5	1	2.75	1	2	1	1.25	1	3.25	1	1	2	1	1	3	3	3	1	1	1	1	1	2	3	1	2	1	1	3	5	1	1	3	4	1	3	4	1	1	1	1	2	1	3	3	1	1	3	2	1
5	1	7	5.25	6.25	1.25	4.75	1	7	1	1	1	6	1	7	7	7	2	6	1	2	7	5	7	1	7	1	1	7	5	6	1	7	7	1	5	1	7	6	7	1	7	1	5	4	1	1	7	7	4
5	1	6	1	5	1.75	1.5	1	6	1	1	1	1	1	7	7	6	3	1	5	1	2	2	6	1	5	1	1	7	1	1	1	6	6	1	2	1	1	5	1	1	5	4	5	3	1	1	6	5	2
5	1	1.25	1	2	1	1	1.5	2.5	1	1	1	1	1	2	2	2	1	1	1	1	1	1	1	3	1	1	1	2	2	1	1	1	3	1	3	1	1	1	1	1	1	1	2	1	1	1	3	1	1
5	1	4.5	1.25	1.75	1	1.5	1	4.75	1	1	1	2	1	3	3	2	1	2	1	1	2	1	5	1	3	1	1	3	1	1	1	4	6	1	6	1	3	3	1	1	6	1	1	1	1	1	6	3	1
5	1	4.75	3.5	4	2.25	3	1.25	5	2	2	4	2	1	5	4	5	2	2	1	2	5	4	6	1	4	1	1	6	5	5	1	4	6	1	3	4	2	3	5	1	4	4	4	5	1	1	4	3	4
5	1	4.75	1	2.5	1	2	1	5.5	1	1	1	1	1	5	5	4	1	1	1	1	5	5	5	1	4	1	1	6	6	1	1	5	6	1	5	1	1	4	1		4	1	1	6	1	1	5	3	1
5	1	6	2.75	1.5	1.75	2	1	5.5	3	1	1	3	1	6	6	3	1	1	1	2	3	1	6	1	3	2	1	6	3	3	1	6	6	1	2	1	2	1	2	1	6	1	1	2	1	1	5	5	4
5	1.5	6.25	5.5	5.25	3.5	4.5	1.75	6.25	2	2	2	5	2	6	6	6	2	5	3	3	5	4	7	3	6	5	3	7	3	5	3	6	7	1	6	2	5	5	6	2	6	6	6	4	1	1	6	6	5
5	1	5	1	1	1.25	1.25	1.25	6.25	1	1	1	1	1	5	5	1	1	1	1	2	3	2	7	2	2	2	1	5	5	1	1	4	7	1	2	1	1	1	1	1	4	1	1	3	1	1	6	2	1
5	1	6	1	2	1	2.5	1	6.25	1	1	1	1	1	6	6	1	1	1	1	1	4	2	6	1	1	1	1	6	1	1	1	6	7	1	1	1	6	5	1	1	6	1	1	5	1	1	6	6	1
6	1	2.25	1	1	1	1	1	2.25	1	1	1	1	1	2	2	1	1	1	1	1	2	1	2	1	1	1	1	2	1	1	1	3	3	1	3	1	1	1	1	1	2	1	1	1	1	1	2	1	1
6	1	6.75	3.5	3.25	1	2.75	1	6.5	1	1	1	4	1	7	6	4	1	3	1	1	2	2	6	1	4	1	1	7	1	3	1	7	7	1	4	1	4	3	4	1	7	1	3	1	1	1	7	6	3
6	1	6.75	6.25	6	5	4.75	2.25	6.5	5	2	2	6	2	6	6	5	5	5	3	4	7	6	7	5	6	4	1	7	3	6	6	7	7	1	7	2	6	6	7	1	7	5	6	2	1	1	6	7	3
6	1.75	6.25	5	2.75	3.5	2	1.75	6.5	4	2	2	5	2	6	6	4	5	4	4	3	6	1	6	2	5	3	2	6	2	5	4	7	7	2	6	2	4	4	5	1	6	3	2	5	1	1	6	6	2
6	1	5.5	3	2	1.75	2.75	1	4.75	1	2	2	4	1	7	6	2	2	3	1	3	4	3	5	1	5	1	1	5	1	2	1	4	3	1	3	1	3	3	4	1	6	2	1	1	1	1	5	5	4
6	1	5.5	7	2.75	2.5	1.75	1	6	1	1	1	7	1	6	6	2	4	1	1	5	5	2	6	1	1	1	1	4	2	7	3	5	6	1	1	1	3	2	7	1	5	1	3	1	1	1	6	4	1
6	2.25	3.25	3.75	1.5	2	2.5	1	2.5	3	1	1	2	1	4	2	2	3	1	1	3	4	2	2	1	2	2	1	1	2	5	1	3	3	1	2	1	2	2	5	1	4	1	1	2	1	3	3	1	4
6	1	6.25	1.75	2	1	1	2	4.33333	1	1	1	1	1	6	6	1	1	1	1	1	1	1	6	1	1	3	1	5	1	1	1	7		5	6	1	1	1	4	1	6	1	4	1	1	1	1	1	1
6	1	3.25	3	1.5	1	1.75	1	3	1	1	1	4	1	3	4	2	1	1	1	1	3	2	4	1	1	2	1	3	2	4	1	2	3	1	2	1	2	2	2	1	4	1	1	2	1	1	3	5	2
6	1	7	2.75	3.75	3.5	1.75	1	6.75	5	1	1	5	1	7	7	6	6	2	1	3	5	1	7	1	6	2	1	3	1	2	3	7	7	1	6	1	2	3	2	1	7	3	3	2	1	1	7	5	3
6	2	4.75	5	3.25	2	2.25	2	4.25	2	2	2	5	2	5	5	5	5	5	2	2	2	2	4	2	3	4	2	5	2	5	2	5	5	2	2	2	2	2	5	2	5	2	4	2	2	2	5	5	3
6	1	4.75	1.75	1.25	1	1.5	1	5.5	1	1	1	2	1	6	6	1	1	1	1	1	1	3	7	1	1	1	1	3	2	3	1	5	5	1	6	1	1	1	1	1	1	1	2	1	1	1	4	1	1
6	1	3	2.75	1.25	1	1.5	1	4.25	1	1	1	3	1	4	3	1	1	1	1	1	2	2	5	1	2	3	1	7	1	3	1	2	4	1	5	1	2	1	3	1	1	1	1	1	1	1	6	1	1
6	1	7	1.5	1.75	1	4.25	1	6.75	1	1	1	1	1	7	6	1	1	1	1	1	4	6	7	1	4	1	1	7	1	3	1	7	7	1	1	1	6	4	1	1	7	1	1	1	1	1	7	7	4
6	2	4	3	3	2.5	2.75	2	3.75	2	2	2	3	2	4	4	3	3	3	2	3	4	3	4	2	3	3	2	4	2	3	3	4	4	2	3	2	3	3	3	2	4	2	3	2	2	2	4	4	3
6	1	7	6	4	2.5	2.5	1	5.5	1	1	1	7	1	7	7	7	1	1	1	7	7	7	7	1	1	1	1	1	1	3	1	7	7	1	7	1	1	1	7	1	7	1	1	7	1	1	1	7	1
6	1	5.25	3.25	2.25	1.25	2.75	1	5.5	1	2	2	5	1	6	6	3	2	3	1	1	3	3	5	1	2	4	1	5	2	3	2	6	6	1	1	1	4	2	3	1	4	1	2	1	1	1	5	4	3
6	1	3	7	4.5	1	1	1	5	1	1	1	7	1	3	3	4	4	1	1	1	6	1	4	1	1	1	1	6	1	7	1	4	5	1	6	1	1	5	7	1	1	1	7	1	1	1	6	1	1
6	1	3.25	2	1.25	1	1	1	2.75	1	1	1	2	1	4	1	1	1	1	1	1	2	1	2	1	1	2	1	4	1	2	1	3	2	1	5	1	1	1	2	1	4	1	2	1	1	1	5	3	1
6	1	7	6.75	3.5	4	5	1.25	7	5	1	1	7	1	7	7	4	4	6	1	2	5	4	7	2	4	2	1	7	1	7	5	7	7	1	6	1	6	3	6	1	7	4	4	2	1	1	7	7	4
6	1	7	6.5	5	2	4	1.25	7	1	1	1	7	1	7	7	6	2	6	1	3	5	3	7	2	5	5	1	7	2	6	1	7	7	1	5	1	7	2	7	1	7	3	7	2	1	1	7	7	5
6	1	5.75	1	2	1	1	1	6	1	1	1	1	1	6	6	1	1	1	1	1	1	1	6	1	1	1	1	4	1	1	1	7	7		1	1	1	1	1	1	4	1	5	1	1	1	6	4	1
6	1.25	4	1.5	1.25	1	1	1.75	3.5	1	1	1	3	1	5	5	1	1	1	2	1	1	1	5	3	1	3	1	2	4	1	1	2	3	2	4	1	1	1	1	2	4	1	2	3	1	1	3	5	1
6	1	5.75	2.25	1.5	1	1	1	5.5	1	1	1	2	1	6	4	1	1	1	1	1	1	1	5	1	1	4	1	5	1	2	1	6	6	1	5	1	1	1	3	1	6	1	3	1	1	1	6	4	1
6	1	6.5	2.25	2.5	3.25	1.5	1	7	2	4	1	4	1	7	7	3	7	2	1	6	6	1	6	1	2	4	1	6	1	1	4	6	7	1	7	1	2	5	3	1	7	1	1	1	1	1	7	7	2
7	1.25	5	2	3.25	1.5	3	1	7	1	2	1	2	1	5	7	4	3	2	1	1	2	4	6	1	3	3	1	7	1	2	2	5	7	1	3	1	5	4	2	1	4	2	2	2	1	1	7	5	2
7	2.5	1.75	1	1.25	2.5	1.25	2	4.25	3	4	3	1	2	2	2	2	5	1	2	4	1	2	2	3	1	4	2	3	3	1	1	1	5	1	6	4	1	1	1	2	2	2	1	5	2	2	6	1	1
7	1	5.75	2.75	2.25	3.5	3	1	6.75	4	1	1	3	1	6	7	3	3	1	1	5	5	5	6	1	2	2	1	7	5	4	1	6	6	1	6	1	5	3	2	1	5	4	1	4	1	1	7	1	1
7	1	4.25	1	2.25	1	2.25	1	7	1	1	1	1	1	4	7	2	1	1	1	1	6	4	6	1	2	1	1	7	2	1	1	6	7	1	4	1	3	3	1	1	1	1	2	1	1	1	7	1	1
7	1	5.25	1	1.75	2.5	1	1	6	3	1	1	1	1	5	6	2	3	1	1	3	1	1	5	1	1	2	1	5	2	1	1	6	6	1	6	1	1	1	1	1	5	3	3	2	1	1	6	2	1
7	1	1	1	1	1	1	1	3.5	1	1	1	1	1	1	1	1	1	1	1	1	1	1	1	1	1	1	1	1	1	1	1	1	6	1	1	1	1	1	1	1	1	1	1	1	1	1	6	1	1
7	1	3	1	1.75	1.5	2	1	5.5	1	1	1	1	1	4	5	1	2	1	1	3	4	3	3	1	1	2	1	5	1	1	1	3	6	1	6	1	3	2	1	1	2	1	3	1	1	1	6	1	1
7	2.25	4.5	1.75	2.5	3.75	2.75	1	5	5	3	1	1	1	4	3	1	5	2	5	4	3	4	4	1	3	3	1	6	4	3	3	6	6	1	6	1	3	3	1	1	4	3	2	1	1	1	5	2	3
7	1	6	3.25	2.75	2.25	2.75	2.25	7	3	1	1	3	1	6	7	3	2	2	1	4	5	3	7	1	3	2	1	7	1	4	1	6	7	6	7	1	6	5	3	1	5	1	2	1	1	1	7	4	1
7	1	5.25	2.5	1.5	1.5	3.5	1	6	1	1	1	3	1	6	7	1	1	3	1	2	3	4	7	1	3	2	1	6	1	3	1	5	5	1	1	1	3	1	2	1	3	2	1	1	1	1	7	2	5
7	1	6.5	6	4.5	7	3.75	1	7	7	2	1	6	1	7	7	4	4	3	1	7	6	4	7	1	3	6	1	7	1	6	7	7	7	1	6	1	6	4	6	1	5	7	6	7	1	1	7	5	4
7	1	4	1.25	2	2.25	2.5	1	6	2	1	1	1	1	5	5	1	5	2	1	3	3	4	4	1	2	2	2	6	1	2	2	5	6	1	4	1	3	1	1	1	2	2	2	2	1	1	6	2	2
7	1.75	4.5	1	1.25	2.75	1	1	4.5	2	2	1	1	1	5	4	2	5	1	1	2	2	1	3	1	1	5	1	5	1	1	4	5	4	1	4	1	1	1	1	2	5	3	1	6	2	2	5	4	1
7	1	4.5	2	3.25	1.75	2.25	1	6.25	2	1	1	3	1	5	7	1	1	3	1	1	3	3	4	1	3	2	1	6	1	2	1	5	5	1	1	1	3	2	2	1	4	3	5	1	1	1	6	4	2
7	1	4	5	1.75	1	1.25	1	5.75	1	1	1	5	1	6	6	2	2	1	1	1	2	1	3	1	3	1	1	7	1	5	1	3	7	1	2	1	1	2	5	1	4	1	2	1	1	1	4	2	2
7	1.75	4	2.25	2	2.5	2.25	1	6	1	1	1	3	1	6	4	1	1	3	1	5	4	1	3	1	1	1	1	6	1	2	3	5	7	1	5	1	5	5	2	1	2	1	1	4	1	1	7	1	2
7	1	6.25	1.75	3	1.75	1.75	1	5.25	1	1	1	1	1	6	6	4	1	1	1	4	5	1	7	1	3	1	1	7	1	3	1	6	7	1	1	1	4	1	2	1	6	1	4	2	1	1	4	3	1
7	1	2.25	1.25	1.25	2.5	1.25	1	4.5	5		1	1	1	2	3	1	2	1	1	3	2	1	1	1	2	1	1	5	1	1	1	4	5	1	1	1	2	1	2	1	2	1	2	1	1	1	5	1	1
7	1.75	6	6.25	5.75	5.5	4	1.5	7	5	1	1	7	2	6	7	7	6	5	3	6	7	5	6	1	5	2	1	7	2	6	5	7	7	1	5	1	6	6	6	2	5	6	5	2	2	2	7	4	4
7	2	4.25	5	4	5.25	4	3	6	3	2	7	6	2	5	6	7	5	6	2	6	6	6	3	6	5	4	5	6	3	5	6	6	6	2	3	5	5	6	5	2	3	6	2	7	2	2	6	6	3
7	1	4	3	1	2	1	1	5	1	2	1	3	1	6	2	1	2	1	1	4	4	1	3	1	1	1	1	5	1	4	2	5	6	1	5	1	1	1	3	1	2	1	1	4	1	1	6	1	1
7	1	7	4.75	3	4.5	3	1	6.75	6	1	1	2	1	7	7	5	4	3	1	6	6	5	7	1	2	3	1	7	3	6	3	7	7	1	5	1	4	3	6	1	7	3	2	1	1	1	6	5	2
7	1.75	5.5	3.75	3	2.5	4.5	1.25	5.5	2	1	2	4	2	6	5	2	4	4	2	3	6	5	6	1	3	2	2	6	4	5	3	6	6	1	6	1	6	2	3	1	4	2	4	4	2	2	5	4	4
7	2.75	2.5	2.5	2.75	2.75	2.75	3	3.25	2	3	3	3	2	2	3	2	2	3	2	3	3	3	2	3	3	2	3	3	2	3	2	2	2	3	3	2	2	2	2	2	4	4	4	4	3	3	3	4	4
7	1.25	2.5	2	1.25	3.75	1.25	1	4	3	1	1	2	1	3	4	2	3	1	1	4	3	2	2	1	1	1	1	4	2	2	4	2	4	1	3	1	1	1	2	1	3	4	1	5	1	2	4	2	1
7	1	5.75	2.5	2.5	1.25	3.75	1	6.75	1	1	1	3	1	5	6	3	1	2	1	2	4	5	6	1	2	2	1	7	1	3	1	6	7	1	2	1	6	2	3	1	6	1	2	2	1	1	7	3	3
7	1.25	4.25	2.5	1.5	3.25	3	1.25	5.25	3	1	1	1	1	5	5	2	2	2	1	4	5	5	5	1	4	2	1	6	1	4	4	5	5	1	2	1	3	1	2	1	2	2	1	1	1	1	5	1	2
8	2	6	5.5	5	4.5	5	2	6	2	2	2	6	2	6	6	6	4	6	2	6	6	6	6	2	6	2	2	6	2	6	4	6	6	2	2	2	6	6	6	2	6	6	4	4	2	2	6	6	6
8	1	7	2.75	3.75	4.75	5	1	7	4	1	1	3	1	7	7	7	1	6	1	7	7	7	7	1	7	1	1	7	3	4	3	7	7	1	1	1	7	5	2	1	7	5	2	1	1	1	7	7	5
8	1.25	7	3	6.5	4	6.75	1.75	7	7	1	1	4	1	7	7	7	1	7	1	7	7	7	7	1	7	1	1	6	4	1	1	7	7	4	7	1	7	7	1	1	7	1	5	5	1	1	7	7	7
8	1	2.75	1.5	2.66667	2	1	1	5.25	1	1	1	1	1	3	5	4	1	5	1	3	4	1	3	1	3	1	1	7	1	1	1	4	3	1	1	1	1	1	3	1	1	3		4	1	1	7	2	1
8	1	5.25	4.75	4.75	5	4.25	1	7	7	1	1	5	1	7	7	7	1	4	1	7	7	4	5	1	7	1	1	7	1	3	1	5	7	1	7	1	4	4	7	1	4	5	3	1	1	1	7	4	5
8	1	4	3.25	4.5	1	2	1.25	5	1	1	1	4	1	5	5	4	1	3	1	1	6	1	3	1	5	1	1	6	1	4	1	3	4	2	1	1	4	6	3	1	5	1	3	1	1	1	6	5	2
8	1	6.25	3.25	5.25	3.75	5	1	7	5	1	1	4	1	7	7	7	3	6	1	5	7	7	7	1	5	1	1	7	1	3	2	7	7	1	4	1	5	4	3	1	4	3	3	1	1	1	7	5	6
8	1	4.75	3	4	1.75	3	1	5.75	1	1	1	4	1	6	6	5	1	3	1	3	6	4	4	1	4	1	1	7	1	4	1	5	5	1	1	1	3	5	3	1	4	2	2	1	1	1	6	4	4
8	1.25	2.33333	3.33333	2.33333	2.66667	2	2.66667	3	2	1	2	3	2	3	3	2	3	2	1	4	4	2	2	4	2	2	2	4											5	2	2	2	2	4	1	1	2	2	2
8	1	1.5	1	1.25	2.25	1.25	2.5	2	1	1	1	1	3	2	3	2	2	1	3	4	4	1	1	4	1	4	3	3	3	1	2	2	2	1	2	1	2	1	1	1	1	2	1	2	1	1	1	1	1
8	1	3.75	1.5	4	3.75	1	1	6	3	1	1	2	1	5	6	7	1	1	1	4	5	1	1	1	4	1	1	6	1	1	4	6	6	1	3	1	1	1	2	1	3	4	4	1	1	1	6	2	1
8	1	1.25	1	1	1	1	1	1.75	1	1	1	1	1	1	2	1	1	1	1	1	2	1	1	1	1	1	1	3	3	1	1	2	3	1	1	1	1	1	1	1	1	1	1	1	1	1	1	1	1
8	1	3.5	1.75	2.5	1.25	1.5	2	3.75	1	1	1	1	2	3	5	3	1	2	1	2	5	3	3	2	3	1	1	6	1	2	1	5	5	2	1	1	1	5	2	2	3	1	1	2	1	1	2	1	1
8	1	5.5	4.25	4.25	2.25	3.25	1.25	7	1	1	1	5	2	6	7	5	2	3	1	5	7	5	4	1	3	1	1	7	1	6	2	7	7	1	6	2	4	4	3	1	5	1	4	5	1	1	7	4	3
8	1	6	4	4.75	4.5	4.75	1	7	5	1	1	3	1	7	7	5	2	4	1	6	7	6	7	1	6	3	1	7	1	4	5	7	7	1	6	1	6	7	6	1	3	2	3	1	1	1	7	4	6
8	1.25	2.75	4.25	4.75	2.75	3.5	1	6.25	1	1	1	4	1	2	6	5	2	5	1	3	5	4	2	1	6	2	1	7	3	6	5	6	7	1	3	1	6	6	5	1	1	2	3	2	1	1	7	3	3
8	1	5.5	4.5	5	3.5	2.5	1	6.5	1	1	1	4	1	6	6	6	1	5	1	5	6	3	6	1	6	1	1	7	4	5	4	6	6	1	5	1	5	5	6	1	4	4	5	1	1	1	7	1	1
8	1	4	1.5	5.25	3.75	3	1	7	7	1	1	2	1	4	7	7	1	3	1	1	7	4	4	1	1	1	1	7	1	1	1	7	7	1	1	1	6	1	2	1	1	6	6	1	1	1	7	1	1
8	1	4.25	3.75	3.75	1.75	2.75	1	6.75	3	1	1	4	1	4	6	5	1	3	1	1	7	3	4	1	3	1	1	7	2	4	1	7	7	1	1	1	2	2	5	1	2	2	2	1	1	1	7	2	5
8	1	4.75	5	1.75	2.75	1.75	1	3	4	1	1	6	1	7	2	3	1	3	1	5	7	2	5	1	2	1	1	6	1	4	1	4	4	1		1	2	2	7	1	3	1	1	1	1	1	1	3	1
8	1	5.75	6.5	5.5	2.75	4.5	1	6.5	1	1	1	5	1	7	7	7	5	3	1	1	7	4	5	1	3	4	1	7	1	7	5	7	7	1	6	2	5	4	7	1	4	4	5	3	1	1	5	6	2
8	1	3.75	4.25	3	1	1	1	5.25	1	1	1	4	1	5	5	4	1	2	1	1	5	1	3	1	4	1	1	6	1	5	1	5	5	1	1	1	1	2	5	1	2	1	4	1	1	1	6	1	1
8	1	1.75	1.5	3.5	2.75	1.5	1.5	4.5	3	1	1	2	2	1	2	3	1	2	1	2	3	1	1	1	3	1	1	5	1	1	1	4	5	2	3	1	3	2	2	1	1	5	5	2	1	1	6	1	1
8	1	6.25	2	3.75	1	2.25	1.25	6.5	1	1	1	2	1	6	6	6	1	3	1	1	6	3	6	1	5	1	1	7	1	3	1	7	7	2	3	1	4	4	2	1	6	1	1	3	1	1	6	4	1
8	1	1	1	1	1	1	2.25	1	1	1	1	1	1	1	1	1	1	1	1	1	3	1	1	2	1	1	1	3	1	1	1	1	1	5	1	1	1	1	1	1	1	1	1	1	1	1	1	1	1
8	1	5	5.75	3.25	1.25	2.25	1	5.75	1	1	1	6	1	5	6	5	1	3	4	2	5	3	6	1	4	1	1	6	1	6	1	7	6	1	4	1	3	5	6	1	2	1	1	3	1	1	5	3	1
8	1.5	3.75	3.75	4	2.5	1.75	1.5	5.5	2	3	2	4	2	5	5	5	2	2	1	1	4	2	2	1	2	3	2	6	1	4	3	6	6	2	2	2	3	4	5	1	2	4	3	3	1	1	5	1	1
9	1	2.5	1.25	3.5	1	1	1	4	1	1	4	2	1	5	5	6	1	1	1	1	1	1	2	1	3	1	1	1	5	1	1	2	5	1	1	1	1	6	1	1	1	1	1	2	1	1	4	1	1
9	1	1.5	3.25	3.5	4.25	1.5	1	2.25	5	1	5	4	1	2	1	6	1	1	1	5	4	2	2	1	2	1	1	3	2	3	2	1	2	1	1	1	2	2	4	1	1	5	3	1	1	1	3	1	1
9	1	6.5	2	7	3.5	3.25	1	7	1	1	1	1	1	7	7	7	1	1	1	5	5	5	6	1	7	1	2	6	6	4	1	7	7	1	5	1	6	7	2	2	6	7	7	7	1	1	7	3	1
9	2.25	5.75	4.75	6.25	4.75	2.75	1	5.75	2	2	5	5	1	6	6	7	4	1	1	6	6	3	7	1	4	1	6	6	5	5	5	5	5	1	4	1	6	6	6	1	5	6	6	6	1	6	6	4	1
9	1	2.25	2.75	5.75	5.5	2.5	1.25	3.75	6	1	6	3	1	3	3	6	2	1	1	6	6	6	3	2	5	1	5	5	5	2	4	2	5	1	1	1	2	6	5	1	1	6	6	1	1	1	2	1	1
9	1	6	2.75	6.5	4.75	3.75	1	6.75	5	1	4	4	1	7	7	7	3	1	1	6	6	6	7	1	5	1	2	7	7	3	1	6	6	1	6	1	7	7	3	1	4	7	6	4	1	1	7	4	1
9	1.25	3.25	1	4.25	2.33333	1.5	1.75	4.75	2	1	5	1	1	4	5	6	2	1	1	4	4	1	4	3	5	2	5	4	5	1	1	2	5	2	5	1	3	5	1	1	3		5	5	1	2	5	5	1
9	1	1	1	2.5	1.75	1	1.5	1.75	1	1	2	1	1	1	2	4	2	1	1	4	4	1	1	3	3	1	3	3	3	1	1	1	3	1	2	1	1	2	1	2	1	1	2	2	1	1	1	1	1
9	1	2	2	3.25	2.25	1	1	2.75	2	1	2	2	1	2	3	5	1	1	1	3	3	1	2	1	1	1	4	1	4	3	1	3	3	1	1	1	1	2	1	1	1	3	3	1	1	1	3	1	1
9	1	3.25	1	5.5	3.25	1	1	4.75	1	1	5	1	1	4	3	6	1	1	1	5	3	1	3	1	5	1	1	5	5	1	1	4	6	1	1	1	1	6	1	1	2	6	5	4	1	1	6	2	1
9	1.25	3.5	1	6	4.25	3	2	4.5	4	2	7	1	3	5	6	7	2	1	2	6	1	5	3	2	5	1	6	2	6	1	1	1	5	2	1	6	5	6	1	3	5	6	6	2	1	1	3	1	1
9	1	2.5	4.5	5.75	4.5	1.5	1	4.25	3	1	4	5	1	2	2	7	1	1	1	6	6	1	1	1	4	3	5	6	3	4	4	5	6	1	1	1	2	4	5	1	2	5	6	1	1	1	4	5	2
9	1	3.5	1.5	3	2.5	1.75	1	4.25	1	1	3	2	1	5	5	4	2	1	1	3	3	2	3	1	4	1	1	4	1	1	2	3	3	1	1	1	3	3	2	1	3	4	4	2	1	1	5	1	1
9	1	6.75	5.66667	7	4	4.5	1	7	1	1	7		1	7	7	7	1	2	1	4	7	6	7	1	7	1	1	6	6	7	4	7	7	1	1	1	6	7	5	1	6	7	7	1	1	1	7	6	5
9	1	1.75	1.75	3.5	3.5	1.5	1	2.5	4	1	1	2	1	2	2	4	1	1	1	4	4	2	2	1	3	1	1	2	4	2	2	2	4	1	1	1	2	2	2	1	1	4	4	1	1	1	2	1	1
9	1.25	5.25	3.25	5	5	3	1	6.5	5	1	4	5	1	7	7	6	2	3	1	5	5	3	5	1	5	1	4	6		3	4	6	7	1	2	3	5	6	4	1	3	6	5	2	1	1	7	5	3
9	1	3.25	2.75	7	3.75	1	1	5.25	1	1	7	2	1	4	5	7	1	1	1	7	5	1	3	1	7	1	7	7	7	5	1	5	5	1	1	2	1	7	2	1	1	6	7	1	1	1	6	1	1
9	2	5	3.25	5.5	5	2.5	1	5.5	5	2	6	4	1	5	5	6	5	1	1	6	6	3	5	1	6	4	5	6	5	4	4	6	6	1		5	4	6	1	1	4	5	5	4	1	5	5	3	2
9	1	6	3.25	6.5	4	1	1	6.75	1	1	7	6	1	7	7	7	4	1	1	7	7	1	7	1	7	1	1	6	7	1	1	7	7	1	1	1	1	7	3	1	3	7	7	7	1	1	6	1	1
9	1.25	1	1.25	2.5	2.5	1	2	1.75	2	2	6	1	2	1	1	4	1	1	1	2	1	1	1	2	1	1	5	1	6	2	2	1	4	1	2	1	1	3	1	1	1	4	1	2	1	1	1	1	1
9	1.25	1.5	1.25	2.25	2.25	1	2.25	2.25	2	1	5	1	3	2	3	3	1	1	2	2	2	1	1	3	1	1	3	1	3	1	1	1	2	1	3	1	1	2	2	3	2	4	2	2	1	1	2	1	1
9	1	1	1	4.25	2.75	1	1.25	1.75	1	1	5	1	1	1	2	6	1	1	1	3	2	1	1	2	1	1	4	1	4	1	1	1	3	1	1	1	1	5	1	1	1	6	5	2	1	1	1	1	1
9	1	1	1	2	1.5	1.75	1.5	1.75	1	1	2	1	1	1	1	2	1	1	1	2	1	1	1	1	2	1	2	1	2	1	1	1	2	2	2	2	1	2	1	1	1	2	2	1	1	1	2	1	3
10	1	4	3.75	6	3	2.25	1	4.25	1	2	7	3	1	2	4	7	1	1	1	6	6	2	4	1	7	5	5	3	6	5	1	5	5	1	5	1	3	7	3	1	5	4	5	1	1	1	3	2	3
10	1	3.25	7	7	4	5.5	1	4	1	1	7	7	1	1	7	7	1	1	1	7	7	7	7	1	7	1	1	7	7	7	1	4	7	1	1	1	7	7	7	1	1	7	7	1	1	1	1	7	7
10	1.75	2.5	1.25	2.5	1.25	1.25	1.25	3.75	1	1	5	1	2	3	3	2	1	1	3	2	1	1	4	1	2	1	1	4	3	2	1	1	5	1	1	6	1	3	1	2	2	1	2		1	2	2	1	2
10	1	2.5	4.5	3.75	4.5	1.25	1.5	3.75	6	1	5	5	2	4	5	5	1	1	1	5	1	1	1	1	1	1	1	1	6	6	3	4	5	2	2	2	2	5	4	1	1	4	1	1	1	1	1	1	1
10	1	1	5.75	3.5	1	1	1	2.75	1	1	1	7	1	1	1	4	1	1	1	1	4	1	1	1	2	1	3	4	1	7	1	1	1	1	1	1	1	2	2	1	1	1	2	1	1	1	7	1	1
10	1	6.75	6	6.5	3	5	1	6.75	1	2	6	6	1	7	7	7	1	3	1	3	6	5	7	1	7	1	7	7	6	7	2	7	7	1	1	1	7	7	6	1	6	6	5	1	1	1	7	6	6
10	1	1.5	6	4.75	3	1.25	1	2.75	1	1	2	6	1	2	2	6	1	3	1	5	6	1	1	1	3	1	1	6	3	6	2	2	2	1	1	1	2	5	6	1	1	4	3	1	1	1	4	1	1
10	1	1	1.75	4.25	2	1	1	1	1	1	1	1	1	1	1	5	1	1	1	3	3	1	1	1	6	1	1	1	1	3	1	1	1	1	1	1	1	6	2	1	1	3	2	1	1	1	1	1	1
10	1	3	1	2.75	1	1.25	1	4.5	1	1	4	1	1	5	5	6	1	1	4	1	2	1	3	1	4	1	1	1	6	1	1	1	5	1	4	7	2	3	1	1	3	1	1	1	1	1	3	1	1
10	1.5	4	5.25	6	4.5	2.5	1	4.75	5	2	4	5	1	5	5	7	3	5	2	5	5	2	5	1	6	1	1	5	2	5	3	2	5	1	1	2	5	6	6	1	4	5	5	1	1	1	4	5	2
10	1	3	5.25	6.5	2	3	1	3.5	1	1	1	6	1	3	5	7	1	4	1	1	2	4	4	1	7	1	1	3	1	6	2	3	3	1	1	1	4	7	5	1	2	4	6	1	1	1	4	4	3
10	1	4.75	5	6.75	5.25	3	1	6.25	6	1	7	6	1	4	6	7	1	1	1	5	6	2	6	1	7	1	1	6	6	6	4	5	5	1	1	1	4	7	6	1	4	6	6	1	1	1	7	4	5
10	1	3	5.25	5.25	4.5	1.5	1.25	4	1	1	6	6	1	4	5	6	1	1	1	6	5	2	4	2	6	1	6	5	6	6	5	3	4	1	1	3	2	6	6	1	1	6	5	1	1	1	4	2	1
10	1.5	4.25	5.75	6	5	3.75	1.25	4.25	3	1	5	6	1	3	3	6	2	2	2	5	6	6	6	2	5	1	2	6	4	6	5	4	4	1	2	1	3	6	5	1	4	7	6	1	1	1	5	3	5
10	1.5	3	4.75	5.25	3.75	1.75	1.25	4	1	1	6	5	1	5	5	6	2	4	1	5	6	2	3	1	6	1	6	6	4	5	4	2	2	1	1	1	2	5	5	2	2	5	5	2	1	1	5	1	2
10	1.25	1.5	1.5	4.75	4	1.25	2.5	2.5	3	1	5	2	3	2	3	4	2	1	3	3	2	1	2	4	6	1	3	5	6	2	5	1	3	2	4	6	2	5	1	2	1	5	6	2	1	1	2	1	1
10	1	2	2.75	5.75	2.25	1.25	1	4.5	1	1	5	5	1	3	6	7	1	1	1	1	2	1	3	1	4	1	1	4	2	4	1	1	5	1	1	1	2	5	1	1	1	6	5	1	1	1	3	1	1
10	2	2.25	5	6.25	4.5	3.25	2.25	3.5	4	4	5	6	2	2	4	6	3	3	2	5	5	2	3	3	5	3	4	4	4	5	5	2	4	3	3	3	5	6	4	2	2	4	7	2	2	2	3	5	3
10	1	3.25	3.75	5.5	1.5	2.75	1	4.75	1	1	3	3	1	3	3	7	1	2	1	1	5	3	6	1	6	1	1	4	3	4	1	2	6	1	1	1	3	7	5	1	2	3	3	1	1	1	5	4	4
10	2	2.5	6.25	6.25	7	3	1.25	3	7	4	6	6	1	2	2	7	2	3	1	7	7	3	3	2	6	2	5	6	5	6	7	3	3	1	4	4	4	7	7	1	2	7	6	2	1	4	5	6	2
10	1	4.25	2	3.5	1.25	3	1.25	4.5	1	1	4	2	1	5	4	6	1	1	1	1	1	3	5	2	6	1	3	1	5	4	1	4	5	1	1	5	5	5	1	1	3	2	1	1	1	1	4	3	3
10	1	3	2.5	4.25	3.25	1.75	1	3	3	1	2	2	1	2	2	7	1	1	2	3	4	3	4	1	5	1	2	5	2	2	2	4	3	1	2	1	2	5	4	1	2	5	3	1	1	1	5	2	1
10	1	2.5	2	3.5	2	2	1	3.75	1		1	1	1	1	3	2	1	2	1	1	1		3	1	1	1	1	3	4	2	2	4	4	1	2	1	4	6	1	1	2	4	4	1	1	1	5	5	1
10	1	1.25	4.5	6.5	5.5	2.5	1.5	2.75	5	2	7	6	1	1	3	7	1	3	1	6	5	3	1	3	7	1	2	6	6	5	4	2	3	1	1	2	5	7	5	2	1	7	6	2	1	1	4	2	1
10	1	1.75	1	5.75	5	1	1.25	2	4	1	5	1	2	2	1	6	1	1	1	6	3	1	2	1	5	1	1	1	6	1	4	2	4	1	1	1	1	6	1	1	1	6	6	1	1	1	1	1	1
10	1	4.25	5	6.75	5.25	3.25	1	4.25	6	1	7	6	1	5	6	7	1	4	1	5	6	2	3	1	7	1	2	3	5	6	3	5	5	1	2	1	6	7	5	1	4	7	7	1	1	1	3	3	4
10	1.5	2.25	4.25	5	4	4	1	2.75	5	1	6	7	1	1	1	1	1	7	1	5	6	5	5	1	6	1	1	1	6	2	2	2	2	1	3	5	6	7	7	2	1	4	5	6	2	2	6	2	4
10	1	1	1	4.25	2.5	1	2.5	1	1	1	4	1	1	1	1	5	1	2	1	4	4	1	1	7	1	1	3	1	4	1	1	1	1	1	1	1	1	3	1	4	1	4	5	1	1	1	1	1	1
10	1	5.75	7	7	3	3.75	1	6.25	1	1	1	7	1	7	7	7	7		1	1	6	6	6	1	7	1	1	4	7	7	7	7	7	1	1	1	7	7	7	1	3	3	7	1	1	1	4	4	1
10	3	4.25	3.25	5.25	4.5	4	4	4.25	5	4	6	3	4	5	4	6	4	5	5	5	4	4	4	4	5	4	4	4	6	3	4	4	4	4	5	4	4	6	3	4	4	4	5	5	4	4	5	4	4
11	7	1	1	1	6.75	1	1.25	1	6	6	6	1	1	1	1	1	6	1	7	7	2	1	1	1	1	7	5	1	6	1	7	1	1	1	7	7	1	1	1	1	1	7	1	7	7	7	1	1	1
11	4.5	1	1	1.25	3.5	1	3	1	3	2	4	1	3	1	1	1	3	1	4	4	1	1	1	3	1	3	3	1	5	1	2	1	1	1	3	4	1	1	1	5	1	5	2	5	5	5	1	1	1
11	6	1	1	1	5.5	1	1	1	6	5	3	1	1	1	1	1	6	1	6	6	1	1	1	1	1	6	4	1	6	1	5	1	1	1	6	3	1	1	1	2	1	5	1	6	6	6	1	1	1
11	4.5	1	1.75	1	7	1	1.25	2.5	7	5	5	2	1	1	1	1	7	1	2	7	5	1	1	1	1	7	5	2	7	2	7	1	2	1	7	7	1	1	2	1	1	7	1	7	6	7	5	1	1
11	4.5	1	1	1.25	2.5	1	3.75	1	3	1	6	1	4	1	1	2	2	1	3	2	1	1	1	3	1	4	5	1	6	1	2	1	1	3	5	4	1	1	1	2	1	3	1	4	6	6	1	1	1
11	5.25	4	4.5	4.75	4	5	4.75	4.5	4	3	4	4	5	4	3	5	5	4	5	4	4	5	4	4	5	4	4	5	6	5	4	5	6	5	6	6	5	5	4	5	3	4	5	4	5	5	5	4	5
11	4	1	1	1	5.25	1	1	1	7	1	1	1	1	1	1		5	1	2	6	1	1	1	1	1	6	1	1	1	1	4	1	1	1	7	2	1	1	1	1	1	4	1	2	4	4	1	1	1
11	6	1	1	1	5	1	3.5	1.5	5	4	7	1	2	1	1	1	5	1	3	5	1	1	1	4	1	7	7	1	5	1	5	1	1	4	7	7	1	1	1	5	1	5	1	7	5	5	2	1	1
11	5.25	1	1.25	1	5.25	1.75	3.75	2.5	6	6	6	1	3	1	1	1	6	1	3	5	4	2	1	4	1	6	5	3	4	2	5	1	1	4	6	6	1	1	1	3	1	5	1	4	5	5	4	1	3
11	5.5	1	1	1	7	1	1	1.75	7	6	6	1	1	1	1	1	7		2	7	6	1	1	1	1	7	4	2	6	1	7	1	1	1	7	6	1	1	1	4	1	7	1	6	6	6	4	1	1
11	6	1.5	1	1	5.25	1	3	2.25	6	5	2	1	3	1	1	1	6	1	4	5	1	1	2	3	1	4	4	1	1	1	4	2	2	1	7	6	1	1	1	3	1	6	1	3	5	5	3	1	1
11	3.25	1	1.75	1.5	4.5	1	2	2	6	4	2	2	2	1	1	3	6	1	3	5	4	1	1	2	1	5	1	2	2	2	2	1	3	3	6	3	1	1	2	3	1	5	1	3	3	3	3	1	1
11	5.25	1	1	1	4	1	4.25	1	5	2	2	1	4	1	1	1	4	1	4	5	2	1	1	5	1	4	4	1	4	1	2	1	1	3	6	5	1	1	1	5	1	4	1	3	5	6	1	1	1
11	4.5	1	1	1	5.25	1	2.75	1	5	4	4	1	2	1	1	1	6	1	3	6	2	1	1	3	1	6	2	1	4	1	4	1	1	3	6	5	1	1	1	2	1	6	1	4	5	5	1	1	1
11	4.5	2.75	1.75	1.5	4.5	1.5	3.5	3	4	4	4	3	4	4	2	2	4	2	5	5	2	2	2	5	2	5	5	2	4	2	4	4	4	4	4	4	2	2	1	5	1	5	1	1	5	5	5	1	1
11	5.5	1	1	1	7	1	2.25	1.75	7	4	7	1	2	1	1	1	7	1	5	7	4	1	1	2	1	7	7	3	4	1	7	1	1	2	7	7	1	1	1	2	1	7	1	6	6	6	4	1	1
11	4	1	1	1	5.25	1	1.75	1.25	6	1	3	1	1	1	1	1	6	1	6	6	2	1	1	2	1	6	3	1	2	1	4	1	1	2	6	5	1	1	1	2	1	5	1	5	4	6	1	1	1
11	6	1	1	1	6	1	2.75	2.5	6	4	6	1	2	1	1	1	7	1	5	6	2	1	1	2	1	6	6	1	5	1	6	1	1	2	7	6	1	1	1	2	1	6	1	6	6	6	4	1	1
11	1.75	1.25	2.25	1.25	3.75	1.5	1.75	2.25	3	1	1	2	1	1	1	1	3	1	2	4	4	1	1	2	2		1	3	1	3	4	2	3	2	5	3	2	1	2	1	1	4	1	1	2	1	3	1	1
11	5	1	1	1	3.75	1	4.25	1.25	3	3	5	1	4	1	1	1	4	1	2	5	3	1	1	5	1	5	3	1	4	1	3	1	1	5	6	5	1	1	1	3	1	4	1	5	5	6	2	1	1
11	4.75	1	2.25	1.25	6.5	1	2.25	1.66667	7	4	5	2	2	1	2	2	7	2	4	6	6	1	1	2	1	7	5	1	1	3	6	1		2	7	7	1	1	3	2	1	7	1	3	3	5	2	1	1
11	4.25	2.5	2.25	3	5.5	2.5	2.75	4	6	4	4	3	2	4	3	5	3	3	3	6	4	2	3	2	1	5	4	2	5	2	4	2	5	4	3	5	4	2	2	2	1	6	3	5	4	5	3	2	2
11	5.75	1	1	1	6	1	1.75	1.5	6	5	5	1	2	1	1	1	6	1	3	6	4	1	1	2	1	6	5	2	5	1	6	1	1	1	6	5	1	1	1	4	1	6	1	4	5	6	2	1	1
11	4.25	1	1	1	3	1	1.25	1	5	1	5	1	2	1	1	1	5	1	1	4	1	1	1	1	1	6	1	1	1	1	2	1	1	1	6	6	1	1	1	1	1	1	1	4	4	4	1	1	1
11	3.25	1	1	1	6	1	1.75	1.25	6	2	3	1	2	1	1	1	6	1	1	6	2	1	1	3	1	6	2	2	2	1	6	1	1	1	6		1	1	1	2	1	6	1	1	3	4	2	1	1
11	4.75	1	1	1	4.25	1	1.25	1.25	6	6	5	1	1	1	1	1	7	1	2	4	1	1	1	1	1	7	1	1	3	1	2	1	1	1	2	5	1	1	1	2	1	5	1	4	6	6	2	1	1
11	5.75	1	1	1	7	1	1.5	1	7	3	4	1	1	1	1	1	7	1	3	7	1	1	1	2	1	7	6	1	2	1	7	1	1	1	7	6	1	1	1	2	1		1	1	4	5	1	1	1
12	2.25	2.25	1.25	2.25	3.25	1	1.25	5.75	5	3	1	1	1	3	4	4	5	1	1	3	3	1	3	2	1	4	1	6	1	1	1	2	6	1	6	1	1	1	2	1	1	4	1	5	1	2	7	1	1
12	4.25	1.25	3	2.75	4.25	1.25	3.25	3.5	5	6	3	2	3	2	5	6	5	1	4	5	6	1	1	4	1	5	1	4	2	4	1	1	3	2	5	5	2	1	4	3	1	6	3	5	2	4	1	1	1
12	3	1.25	1.75	1	2.5	1	1.5	4	3	5	2	2	1	2	1	1	6	1	2	5	6	1	1	2	1	4	1	5	3	2	1	1	5	1	3	3	1	1	2	5	1	1	1	5	3	2	5	1	1
12	1.25	4.5	5.25	5.25	4.25	2.25	1.5	6.5	1	1	1	5	1	5	6	5	5	2	2	6	7	5	6	2	3	2	1	7	1	6	4	5	6	1	5	1	1	6	6	1	2	6	5	3	1	1	7	2	2
12	2	1.75	1.5	1.25	5	1	1	3.25	5	1	1	3	1	3	1	1	6	1	1	5	3	1	1	1	1	3	1	5	1	1	6	2	3	1	6	3	1	2	1	1	1	4	1	6	1	3	5	1	1
12	1.25	1.25	1	1	1	1	1	1.75	1	1	1	1	1	2	1	1	1	1	1	1	1	1	1	1	1	2	1	1	1	1	1	1	2	1	1	1	1	1	1	1	1	1	1	1	1	1	2	1	1
12	1	1.75	1.5	1	2.5	1	1.25	2.75	4	2	1	1	2	3	2	1	3	2	1	3	3	1	1	1	1	1	1	3	1	1	1	2	2	1	2	1	1	1	3	1	1	2	1	2	1	1	4	1	1
12	3.75	2.25	1.25	1.5	3.75	1	1.5	5.25	5	4	1	1	1	4	4	3	6	1	2	5	2	1	2	2	1	3	1	5	1	1	2	1	4	1	5	2	1	1	2	2	2	3	1	6	3	3	7	1	1
12	3.75	2.25	1.75	2	2.5	1.25	1	3.5	1	2	1	2	1	3	3	3	3	2	3	3	4	1	1	1	2	4	1	2	1	1	3	3	3	1	6	5	1	1	3	6	2	3	1	6	4	3	4	1	2
12	1.25	5.5	3.5	2.25	2.25	2.5	1	6.25	1	2	1	6	1	7	5	3	4	2	1	5	4	3	6	1	2	1	2	7	2	3	1	5	7	1	6	2	4	3	2	1	4	2	1	7	1	2	6	3	1
12	2.5	1.5	1	1	3.5	1	2.5	2.25	4	3	2	1	2	1	1	1	2	1	1	4	2	1	2	3	1	2	1	2	2	1	3	2	3	2	2	2	1	1	1	2	1	3	1	4	1	2	2	1	1
12	3	3.75	2	1.25	6.25	2.25	1.5	4.75	7	3	3	1	1	4	4	2	7	2	1	7	5	4	5	1	1	7	4	7	6	2	5	4	5	1	7	3	3	1	3	1	2	6	1	7	2	2	4	1	1
12	1	2	1	1	2.75	1.5	1	5	5	1	1	1	1	5	5	1	5	1	1	2	1	1	1	1	1	1	1	4	1	1	1	1	4	1	6	4	3	1	1	1	1	3	1	1	1	1	5	1	1
12	1	1.5	1	1	4.5	1	1.75	3.25	5	1	1	1	1	1	1	1	5	1	1	6	2	1	3	1	1	1	1	4	1	1	1	1	3	1	6	1	1	1	1	1	1	6		6	1	1	3	1	1
12	2.75	1.75	1	1	2.75	1	1	3.25	2	2	1	1	1	2	1	1	4	1	2	4	2	1	1	1	1	4	1	5	2	1	2	3	3	1	6	5	1	1	1	1	1	3	1	4	4	4	5	1	1
12	1.5	2.25	1.25	1.25	3.75	1.5	1.25	3.25	5	5	2	1	1	3	2	1	5	2	2	4	4	2	2	1	1	3	1	3	1	1	2	2	3	1	4	2	2	1	1	1	2	4	1	4	2	1	3	2	1
12	3.75	2.5	1	1.25	7	1.25	2.75	4.5	7	4	3	1	2	4	2	1	7	1	3	7	3	2	2	5	1	6	2	2	6	1	7	2	4	1	7	3	1	2	1	1	2	7	1	7	4	4	7	3	1
12	2	1.75	1.5	1	3	1	1.25	4.5	2	1	1	2	1	1	1	1	4	1	2	6	6	1	1	2	1	3	1	6	1	2	1	4	6	1	6	2	1	1	1	2	1	3	1	6	3	3	6	1	1
12	6.75	1.25	1	1	5.5	1	5.25	2	7	7	6	1	5	1	1	1	6	1	7	2	3	1	2	5	1	7	5	1	7	1	7	1	2	6	6	7	1		1	5	1	6	1	7	7	6	2	1	1
12	1.25	1.75	1.25	1.25	3.5	1	1	2.75	3	1	1	1	1	3	2	2	2	1	4	6	3	1	2	1	2	3	1	2	1	2	3	1	3	1	4	1	1	1	1	1	1	2	1	3	1	1	3	1	1
12	6	3.5	1.75	1.75	6.25	2	5.25	3.25	7	5	5	2	4	5	2	2	7	2	5	6	3	2	3	6	4	7	5	5	6	2	6	4	5	6	6	6	2	1	1	5	2	6	2	7	6	6	4	1	2
12	1.75	3	4.25	2	4.75	1.5	1.5	5.5	5	2	1	5	1	6	4	2	6	3	1	5	7	1	3	2	3	5	1	6	4	5	4	2	6	2	7	2	1	3	4	1	1	5	1	7	1	2	5	1	3
12	2	2.5	1.25	1.5	4.25	1	2.75	3.25	4	2	1	1	2	3	3	1	4	1	2	5	3	1	2	4	2	3	1	3	4	1	4	3	3	2	5	2	1	1	1	2	2	4	1	2	2	1	3	1	1
12	3.66667	2	1.25	1	3.75	1	2.66667	3.33333	3	4	2	1	3	2	2	1	4	1	1	6	5	1	1	3	1	6	3	4	3	2	4	4	4	2	5	5	1	1	1	3	1	2	1	4	4	3	4	1
12	2.25	1	1	1	2.5	1.25	1	2.5	3	1	1	1	1	1	1	1	1	1	1	3	1	2	1	1	1	2	1	1	3	1	3	1	1	1	5	1	1	1	1	1	1	1	1	5	2	2	5	1	1
12	1.75	1.5	1.75	1.75	3	1	2.25	4.5	2	2	1	1	3	1	4	2	5	1	2	4	4	1	1	3	1	2	1	4	2	3	1	3	5	1	5	2	1	1	2	2	1	5	2	4	3	2	5	1	1
13	6	1.25	1	1	6.25	1	4.25	2	7	4	7	1	3	1	1	1	6	1	6	7	1	1	1	5	1	7	6	1	5	1	4	2	2	2	7	7	1	1	1	5	1	7	1	6	5	5	4	1	1
13	6.25	1	1	1	2.25	1	3.75	1	3	5	7	1	4	1	1	1	5	1	3	4	1	1	1	4	1	7	6	1	6	1	1	1	1	3	7	7	1	1	1	5	1	1	1	3	5	7	1	1	1
13	5.75	1	1	2.5	5	1	5.5	1	5	3	6	1	6	1	1	2	3	1	5	5	1	1	1	5	1	4	4	1	5	1	4	1	1	6	5	5	1	1	1	6	1	6	5	5	6	6	1	1	1
13	7	1	1	1	3.75	1	3.75	1.25	6	4	4	1	4	1	1	1	4	1	7	4	1	1	1	2	1	7	5	1	7	1	4	1	1	4	1	7	1	1	1	4	1	1	1	4	7	7	1	1	1
13	6.5	1	1	1	3	1	5.5	1	4	4	5	1	5	1	1	1	3	1	6	3	1	1	1	6	1	6	6	1	4	1	2	1	1	5	5	7	1	1	1	6	1	3	1	6	6	6	1	1	1
13	6.75	1	1	1	5	1	1	1	6	3	6	1	1	1	1	1	7	1	7	6	1	1	1	1	1	7	6	1	6	1	5	1	1	1	7	7	1	1	1	1	1	3	1	5	7	6	1	1	1
13	6.5	1	1	1	5.5	1	1.5	1	7	1	7	1	1	1	1	1	6	1	5	6	1	1	1	1	1	7	5	1	3	1	5	1	1	2	6	7	1	1	1	3	1	4	1	5	4	6	1	1	1
13	6.75	1.25	1	1	5.5	1	2.75	2.25	6	7	7	1	4	2	1	1	6	1	6	6	1	1	1	3	1	7	7	1	6	1	5	1	2	1	6	7	1	1	1	4	1	5	1	6	7	6	2	1	1
13	7	1.25	1	1	6.5	1	3	3.5	6	5	7	1	2	1	1	1	6	1	7	7	4	1	1	2	1	7	6	4	7	1	6	2	4	4	6	7	1	1	1	6	1	7	1	7	7	7	5	1	1
13	5.75	1	1	1	4.5	1	5	1.75	5	7	7	1	4	1	1	1	1	1	5	7	1	1	1	3	1	7	7	1	3	1	5	1	1	6	7	7	1	1	1	5	1	1	1	6	7	7	1	1	1
13	5.75	1.5	1	1.5	4.5	1	5	1.5	5	6	6	1	6	1	1	1	4	1	5	4	1	1	2	5	2	6	6	1	6	1	3	1	1	4	6	6	1	1	1	5	2	6	2	5	4	5	2	1	1
13	5.25	1	1	1	1	1	2.5	1.75	1	5	6	1	3	1	1	1	4	1	4	1	1	1	1	3	1	6	6	1	5	1	1	1	1	3	3	7	1	1	1	4	1	1	1	5	5	5	1	1	1
13	3.5	1	1	1	1.75	1	1.5	1	1	2	4	1	1	1	1	1	6	1	1	4	1	1	1	2	1	6	1	1	2	1	1	1	1	1	1	6	1	1	1	1		1	1	3	6	1	1	1	1
13	6	1	1	1	4	1	1.75	1.5	6	2	3	1	1	1	1	1	6	1	4	5	1	1	1	1	1	6	4	1	2	1	4	1	1	1	5	5	1	1	1	4	1	1	1	2	7	7	1	1	1
13	5	1	1.25	1	3.5	1	1.5	1.25	5	6	4	1	1	1	2	1	3	1	5	2	2	1	1	2	2	6	2	1	6	2	4	1	1	2	3	7	1	1	1	2	1	3	1	3	6	4	1	1	1
13	4.25	1.25	1	3.5	5.5	1	3.25	1.75	6	1	7	1	4	2	2	6	1	1	3	5	2	1	1	6	2	1	7	1	6	1	5	1	3	2	1	7	1	1	1	5	1	6	5	1	4	6	1	1	1
13	2.75	1	1	1.5	1.75	1.5	2.25	1.5	1	2	2	1	3	1	1	1	3	1	2	3	1	1	1	1	1	3	2	1	2	1	1	1	1	2	1	3	1	1	1	3	1	2	1	2	3	3	1	1	3
13	5.75	1	1	1	3.5	1	1.75	1	5	1	5	1	2	1	1	1	3	1	5	4	2	1	1	1	1	6	6	1	4	1	4	1	1	1	5	1	1	1	1	3	1	1	1	3	6	6	1	1	1
13	5.25	1	1.25	1	2.5	1.5	4.75	1.25	2	5	5	1	5	1	1	1	5	1	5	5	1	1	1	5	1	5	5	1	6	1	1	1	1	5	5	5	1	1	1	6	1	2	1	6	6	6	1	1	2
13	7	1	1	1	6.5	1	4.25	2.25	7	7	7	1	5	1	1	1	7	1	6	7	1	1	1	4	1	7	4	1	7	1	6	1	1	1	7	7	1	1	1	4	1	6	1	6	7	7	6	1	1
13	5	1	1	1	1.75	1	3	1	4	6	6	1	1	1	1	1	3	1	6	1	1	1	1	6	1	5	5	1	6	1	1	1	1	3	4	6	1	1	1	2	1	1	1	6	6	6	1		1
13	3.75	1	1	1	1	1	6.75	1	1	2	3	1	7	1	1	1	1	1	5	1	2	1	1	7	1	1	2	1	4	1	1	1	1	6	1	6	1	1	1	6	1	1	1	1	2	2	1	1	1
13	5.5	1	1	1	5	1	3	1	6	3	6	1	3	1	1	1	6	1	5	5	2	1	1	3	1	5	5	1	4	1	4	1	1	3	4	6	1	1	1	3	1	5	1	4	6	5	1	1	1
13	5	1	1	1.5	4.25	1	3.5	2.5	6	2	3	1	4	1	1	2	5	1	5	5	2	1	1	4	1	6	5	3	3	1	2	1	3	2	2	5	1	1	1	5	1	4	2	5	6	5	2	1	1
13	6.25	1	1	1	3	1	1.5	1.25	3	1	6	1	1	1	1	1	5	1	4	1	1	1	1	2	1	7	6	1	3	1	5	1	1	1	5	6	1	1	1	1	1	3	1	4	6	6	1	1	1
13	4.75	1	1	1	4	1	2.5	1	5	4	5	1	2	1	1	1	5	1	4	4	1	1	1	3	1	5	4	1	4	1	4	1	1	3	5	4	1	1	1	4	1	3	1	4	5	5	1	1	1
14	6.75	1	1	1	3	1	2.5	1	6	7	7	1	2	1	1	1		1	6	1	1	1	1	3	1	7	7	1	5	1	3	1	1	1	6	6	1	1	1	3	1	2	1	6	7	7	1	1	1
14	4.25	1	1	1	1.25	1	1.75	1	2	4	6	1	1	1	1	1	1	1	3	1	1	1	1	1	1	5	7	1	5	1	1	1	1	1	3	7	1	1	1	3	1	1	1	1	4	6	1	1	1
14	6.25	1	1	1	1.5	1	3.5	1	2	4	7	1	2	1	1	1	6	1	4	2	1	1	1	3	1	7	7	1	6	1	1	1	1	4	6	7	1	1	1	2	1	1	1	2	6	6	1	1	1
14	2.25	1	3.25	1.75	1.25	2.5	1	2.25	2	1	3	3	1	1	1	2	1	1	1	1	3	4	1	1	1	1	2	4	2	4	1	1	2	1	2	3	4	1	3	1	1	1	2	1	1	3	4	1	1
14	3.5	2	2.5	3.25	3.75	1.75	3.25	2.5	4	3	3	3	3	3	3	4	4	2	3	3	4	1	2	4	2	4	1	2	2	2	4	1	3	3	4	3	2	3	2	3	2	4	3	1	4	3	3	3	3
14	7	1	1	1	2.25	1	3.75	1	1	6	7	1	3	1	1	1	6	1	4	1	1	1	1	4	1	7	7	1	6	1	1	1	1	5	6	7	1	1	1	5	1	6	1	7	6	7	1	1	1
14	5.5	1	1	1	1	1	2.75	1	1	3	5	1	3	1	1	1	5	1	3	1	1	1	1	2	1	7	5	1	5	1	1	1	1	2	5	7	1	1	1	2	1	1	1	3	4	5	1	1	1
14	6.25	1	1	1	1	1	4.5	1	1	7	6	1	4	1	1	1	4	1	5	1	1	1	1	4	1	6	6	1	6	1	1	1	1	5	5	7	1	1	1	6	1	1	1	6	7	6	1	1	1
14	2.5	1.25	1	1	1	1	1	1	1	1	4	1	1	1	1	1	3	1	3	1	1	1	1	1	1	3	3	1	3	1	1	2	1	1	3	5	1	1	1	1	1	1	1	1	3	3	1	1	1
14	4.75	1	1.5	1.25	2.5	1	4.25	1.25	4	5	5	2	6	1	1	2	5	2	4	4	2	1	1	6	1	6	3	1	2	2	1	1	1	3	3	6	1	1	1	3	1	1	1	3	5	5	2	1	1
14	3.25	4	3.75	4	4	3.75	2.75	4.25	5	4	3	4	2	3	3	5	5	4	5	4	4	5	5	2	3	3	4	4	5	4	4	5	5	4	4	2	3	4	4	4	3	3	4	4	5	5	4	4	4
14	3.25	3.25	5	1	1.5	2.75	1.5	3.5	1	1	1	5	1	2	2	1	5	4	4	3	4	3	3	2	3	5	4	5	1	5	1	5	5	2	4	5	4	1	5	2	3	1	1	1	3	3	5	1	2
14	6	1	1	1	2	1	4	1	5	6	6	1	5	1	1	1	6	1	5	1	1	1	1	5	1	6	6	1	4	1	1	1	1	1	6	7	1	1	1	5	1	1	1	6	6	6	1	1	1
14	7	1	1	1	1	1	2.5	1	1	4	7	1	2	1	1	1	7	1	5	1	1	1	1	2	1	7	7	1	7	1	1	1	1	2	5	7	1	1	1	3	1	1	1	5	7	7	1	1	1
14	6.5	1	1	1	3.75	1	3.75	1	6	7	7	1	5	1	1	1	1	1	7	7	1	1	1	5	1	7	7	1	6	1	1	1	1	1	1	7	1	1	1	5	1	1	1	3	7	6	1	1	1
14	3.75	1	1.75	1	2.5	1	2	1.5	4	2	3	2	1	1	1	1	3	1	3	2	1	1	1	4	1	5	2	1	2	1	3	1	1	2	3	5	1	1	2	2	1	1	1	4	4	4	2	1	1
14	6.5	1	1	1	4.75	1	3.75	1	6	6	7	1	1	1	1	1	7	1	6	6	1	1	1	5	1	7	7	1	6	1	6	1	1	4	6	6	1	1	1	4	1	1	1	1	6	6	1	1	1
14	4	1	1	1	1.5	1	2	1	1	2	5	1	2	1	1	1	2	1	3	3	1	1	1	2	1	4	4	1	3	1	1	1	1	2	2	5	1	1	1	3	1	1	1	2	4	3	1	1	1
14	5	1.25	1	1	1	1	2.5	1.75	1	5	5	1	2	2	1	1	4	1	4		1	1	1	3	1	5	5	1	5	1	1	1	1	1	5	6	1	1	1	4	1	1	1	5	5	5	1	1	1
14	6.25	1	1	1	1	1	3.25	1	1	4	7	1	4	1	1	1	6	1	4	1	1	1	1	3	1	7	7	1	5	1	1	1	1	3	4	7	1	1	1	3	1	1	1	5	6	6	1	1	1
14	6.25	1	1	1	1.5	1	5.25	1	2	5	6	1	4	1	1	1	6	1	7	2	1	1	1	6	1	5	4	1	5	1	1	1	1	7	3	7	1		1	7	1	1	1	2	6	6	1	1	1
14	5.5	1	1.5	1.75	3	1.25	4.5	1.25	4	5	5	1	4	1	1	2	5	1	5	4	2	1	1	6	2	5	5	2	6	2	2	1	1	4	5	6	2	2	2	4	1	2	2	5	5	5	2	1	1
14	4.75	1	1.25	1	1	1	1	1	1	3	5	1	1	1	1	1	5	1	4	1	1	1	1	1	1	5	5	1	5	2	1	1	1	1	5	5	1	1	1	1	1	1	1	4	5	5	1	1	1
14	2.75	1	1.25	1	1	1	3	1.5	1	1	1	1	3	1	1	1	1	1	2	1	1	1	1	3	1	2	2	1	3	2	1	1	1	2	1	3	1	1	1	1	1	1	1	1	3	3	2	1	1
14	7	1	1	1	1.25	1	1.75	1	2	4	7	1	2	1	1	1	2	1	1	1	1	1	1	1	1	7	7	1	5	1	1	1	1	2	1	7	1	1	1	2	1	1	1	6	7	7	1	1	1
14	1.25	2.5	6	5.25	3	1.75	1.25	4.25	3	1	2	6	1	2	3	6	1	6	1	2	4	1	2	2	5		1	5	2	6	3	5	5	1	1	1	4	5	7	1	1	4	5	1	1	1	6	7	1
14	2	2.25	6	3.25	3	5.25	2	2.33333	2	4	4	6	2	3	3	5	4	6	2	6	6	5	2	2	2	2	2	4	2	6	2	2		2	2	2	4	4	6	2	2	2	2	2	2	2	2	4	6
14	7	1	1	1	3.75	1	3.5	2	5	6	7	1	3	1	1	1	7	1	6	6	1	1	1	4	1	7	6	1	7	1	2	1	1	3	1	7	1	1	1	7	1	2	1	2	7	7	3	1	1
14	7	1	1	1	4	1	4.25	1	7	1	7	1	7	1	1	1	7	1	7	5	1	1	1	3	1	7	7	1	5	1	3	1	1	3	5	7	1	1	1	5	1	1	1	7	7	7	1	1	1
	6	1	1	1	6	1	6	1	6	1	2	1	6	1	1	1	6	1	6	6	1	1	1	6	1	6	6	1	3	1	6	1	1	6	6	6	1	1	1	6	1	6	1	6	6	6	1	1
	3.25	1	1	1	1.5	1	2.5	1	3	1	4	1	2	1	1	1	1	1	1	1	1	1	1	4	1	1	4	1	4	1	1	1	1	3	1	1	1	1	1	4	1	1	1	1	2	3	1	1	1
	3.75	1	1	2.25	3.75	1	2.25	1	4	2	5	1	2	1	1	4	1	1	3	4	1	1	1	3	1	2	4	1	6	1	3	1	1	2	1	5	1	1	1	3	1	4	3	2	3	4	1	1	1
	5.25	1	1	1	2	1	4	1	3	2	5	1	4	1	1	1	3	1	5	3	1	1	1	3	1	3	5	1	4	1	1	1	1	5	1	3	1	1	1	5	1	1	1	4	6	6	1	1	1
	5.75	1	1	1	2.5	1	4.25	1	3	4	4	1	4	1	1	1	1	1	5	5	1	1	1	6	1	7	7	1	5	1	1	1	1	2	3	4	1	1	1	5	1	1	1	4	5	5	1	1	1
	3.75	1	1	1	2.5	1	2.75	1	2	3	3	1	3	1	1	1	3	1	4	2	1	1	1	3	1	3	3	1	3	1	1	1	1	2	2	3	1	1	1	5	1	5	1	5	5	5	1	1	1
	3.66667	3.5	4	3.75	4	4.33333	4	4	5	5	4	4	5	5	4	4	3	3	5	4	4		3	4	4	4	4	3	4	4		3	3	3	4	4	4	4	4	3	3	3	3	4	4	4	5	5	5
	6.5	1	1	1	4	1	4.75	1	5	5	6	1	5	1	1	1	1	1	5	4	1	1	1	5	1	5	6	1	6	1	4	1	1	4	1	6	1	1	1	5	1	3	1	5	6	6	1	1	1
	5.75	1.25	1	2.25	2.75	1	4.25	1.75	1	5	5	1	4	1	1	3	3	1	5	4	2	1	1	2	2	4	6	2	6	1	2	2	2	5	4	5	1	3	1	5	1	4	2	5	5	6	2	1	1
	5.75	1	1	1	2.75	1	5.5	1	4	4	5	1	5	1	1	1	5	1	5	1	1	1	1	6	1	5	5	1	6	1	5	1	1	6	3	5	1	1	1	5	1	1	1	5	5	5	1	1	1
	5.75	1	1	1.66667	1	1	5.66667	1.33333											5	1	1	1	1	5	1	5	6	1	5	1	1	1	1	6	2	5	1	1	1	5	1	1	2	4	5	5	2	1	1
	6	1	1	1	1	1	3.5	1	1	1	6	1	6	1	1	1	1	1	6	1	1	1	1	1	1	6	6	1	6	1	1	1	1	1	1	6	1	1	1	6	1	1	1	6	6	6	1	1	1
	6.5	1	1	1	1.5	1	4	1	1	5	5	1	4	1	1	1	4	1	6	1	1	1	1	3	1	4	4	1	5	1	1	1	1	3	1	6	1	1	1	4	1	3	1	5	6	6	1	1	1
	4.25	1.5	1	1.25	3.25	1	4.25	1.25	2	4	5	1	5	3	1	1	5	1	5	5	1	1	1	4	1	5	5	1	6	1	1	1	2	4	5	5	1	1	1	3	1	5	2	6	4	4	1	1	1
	5	1	1	1.25	3	1.5	3.75	1.75	3	5	4	1	3	1	1	1	3	1	5	3	1	1	1	3		4	3	1	6	1	3	1	1	4	5	4	3	1	1	4	1	3	1	5	5	6	2	1	1
	4	5.5	5.5	4	4	7	1	7	1	7	7	7	1	7	7	7	7	7	7	7	7	7	7	1	7	7	7	7	7	1	1	1	7	1	7	7	7	7	7	1	7	7	1	7	1	7	7	7	7
	5.5	1	1	1	3	1	3.5	1	4	1	6	1	5	1	1	1	1	1	7	6	1	1	1	4	1	5	3	1	5	1	1	1	1	1	1	7	1	1	1	5	1	1	1	1	5	4	1	1	1
	3.5	1.5	3	2.75	2.75	1.25	3.75	3.5	2	1	2	4	3	3	4	5	3	3	6	3	2	2	1	4	3	2	6	2	5	3	1	1	3	4	5	4	1	3	4	3	1	5	2	3	2	2	3	1	1
	4.75	1.5	1	2.25	2	1	5	2	2	4	2	1	4	2	2	3	4	1	4	2	2	1	2	5	1	4	4	2	4	1	2	1	2	5	2	4	1	2	1	4	1	2	2	5	5	6	2	1	1
	4.75	1	1	1	3	1	2.5	1	3	4	4	1	2	1	1	1	1	1	5	3	1	1	1	3	1	4	3	1	4	1	2	1	1	3	1	4	1	1	1	5	1	4	1	3	5	4	1	1	1
	6.25	1	1	1.75	4.75	1	4.75	1	5	5	6	1	6	1	1	1	3	1	7	3	1	1	1	7	1	1	7	1	6	1	5	1	1	1	3	6	1	1	1	6	1	6	3	6	6	6	1	1	1
	6	2	2	2	4.5	2	5.5	2	6	5	5	2	6	2	2	2	5	2	6	2	2	2	2	6	2	6	6	2	6	2	4	2	2	5	5	5	2	2	2	6	2	6	2	6	6	6	2	2	2
	5.25	1	1	1.5	1.25	1	4.75	1.25	1	2	4	1	4	1	1	2	1	1	6	2	1	1	1	5	1	3	7	1	6	1	1	1	1	4	3	5	1	2	1	6	1	1	1	4	5	7	1	1	1
	6	1	1	1	1	1	4.5	1	1	6	3	1	4	1	1	1	5	1	6	1	1	1	1	4	1	6	6	1	6	1	1	1	1	5	1	6	1	1	1	6	1	1	1	1	6	6	1	1	1
	4.75	1	1	1	2.25	1	4.75	1	6	6	6	1	6	1	1	1	1	1	5	1	1	1	1	6	1	6	6	1	7	1	1	1	1	1	6	6	1	1	1	7	1	1	1	1	6	6	1	1	1
	6	1	1	1	2.5	2	6.5	1.25	5	6	7	1	6	1	1	1	4	1	2	1	1	1	1	7	1	6	4	1	6	1	3	1	1	7	6	6	2	1	1	6	1	1	1	6	6	6	2	1	4
	5.75	1	1	1	1.25	1	3.75	2	1	4	5	1	5	1	1	1	5	1	6	2	1	1	1	4	1	6	7	1	5	1	1	1	5	1	1	6	1	1	1	6	1	1	1		6	6	1	1	1
	3.5	1	1	1.5	2	1	4.75	1	1	1	4	1	5	1	1	2	3	1	1	3	1	1	1	5	1	3	4	1	3	1	1	1	1	5	1	2	1	1	1	5	1	3	2	1	4	4	1	1	1
	6.33333	1	1	1.25	3.25	1	5.25	1	3	5	6	1	6	1	1	1	5	1	6	3	1	1	1	5	1	5	4	1	6	1	3	1	1	6	5	7	1	1	1	6	1	4	2	6	5		1	1	1
	6.5	2.25	1	1.75	3.25	1.75	5	1.5	6	6	6	1	6	6	3	2	1	1	3	3	2	1	1	4	3	5	4	4	6	1	3	1	1	3	2	7	3	3	1	6	1	1	1	6	6	6	1	3	2
	3	1.25	1	1	1.25	1	2	1	1	1	3	1	1	1	1	1	1	1	3	1	1	1	2		1	1	3	1	2	1	1	1	1	2	1	1	1	1	1	3	1	2	1	2	2	2	1	1	1
	6	1	1	1.25	6.75	1	4.75	1.75	7	1	3	1	5	1	1	2	3	1	4	7	1	1	1	6	1	6	6	1	6	1	7	1	1	5	6	2	1	1	1	4	1	6	1	5	6	6	2	1	1
	6	1	1	1	4.5	1	5	1	6	6	6	1	4	1	1	1	6	1	7	3	1	1	1	6	1	7	7	1	7	1	6	1	1	4	5	6	1	1	1	7	1	3	1	4	6	6	1	1	1
	4.75	2.25	1	1	1.5	1	4	1	1	3	3	1	2	1	1	1	2	1	6	2	1	1	6		1	2	3	1	7	1	1	1	1	3	1	3	1	1	1	5	1	2	1	7	4	7	1	1	1
	7	1	1	1	5.75	1	4.75	1	6	4	7	1	6	1	1	1	1	1	6	5	1	1	1	6	1	6	7	1	6	1	6	1	1	1	6	6	1	1	1	6	1	6	1	5	7	7	1	1	1
	5.75	1	1	1	4	1	3.5	1	5	4	6	1	3	1	1	1	1	1	6	4	1	1	1	3	1	5	6	1	5	1	4	1	1	3	2	4	1	1	1	4	1	3	1	5	6	5	1	1	1
	5.75	1	1	1	3.5	1	5.5	2	4	4	6	1	7	1	1	1	5	1	5	3	1	1	1	6	1	5	6	1	6	1	3	1	2	4	5	6	1	1	1	5	1	4	1	5	6	7	2	1	1
	7	1	1	1	6.25	1	5	1	7	4	7	1	7	1	1	1	7	1	7	5	1	1	1	6	1	6	7	1	6	1	6	1	1	3	5	6	1	1	1	6	1	7	1	5	7	7	1	1	1
	4.5	1	1	1.25	4.5	1	4	1	5	5	5	1	4	1	1	1	3	1	4	5	1	1	1	4	1	2	5	1	6	1	5	1	1	3	2	5	1	1	1	5	1	3	1	4	5	4	1	1	1
	4.5	3.75	4	3.75	5.5	4.5	4.5	5.25	6	5	3	5	6	3	6	2	5	4	6	6	4	5	4	3	3	4	3	4	6	6	6	5	5	5	6	3	4	4	2	6	3	4	5	5	3	6	4	4	5
	6.5	1	1	1	2.5	1	5.25	1	3	2	7	1	5	1	1	1	6	1	6	2	1	1	1	6	1	5	7	1	6	1	3	1	1	3	5	7	1	1	1	6	1	2	1	6	7	6	1	1	1
	1.75	2.75	2.5	2.75	2	2.25	1.25	2.75	2	1	2	2	1	4	2	3	1	2	1	2	2	1	3	1	1	1	2	3	2	3	2	1	3	2	1	1	3	2	3	2	3	2	4	2	1	2	3	1	3
	6	1	1	1	2.75	1	2	1	5	6	7	1	5	1	1	1	3	1	7	4	1	1	1	1	1	3	7	1	7	1	1	1	1	1	1	6	1	1	1	6	1	1	1	5	6	7	1	1	1
	2.75	1.25	1	1	1.5	1	1.25	1	3	1	6	1	1	1	1	1	1	1	3	1	1	1	2	1	1	1	5	1	4	1	1	1	1	2	1	1	1	1	1	4	1	1	1	1	5	2	1	1	1
	5.33333	1.25	1	1	3.5	1	3.25	2.25	5	5	6	1	3	1	1	1	4	1	5	5	2	1	1	4	1	6	6	2	6	1	2	2	2	3	5	5	1	1	1	4	1	2	1	4	6	5	3	1	1
	4.25	1	1	1	4.5	1	4	1	4	4	4	1	4	1	1	1	4	1	4	4	1	1	1	4	1	4	4	1	5	1	5	1	1	4	5	3	1	1	1	4	1	5	1	5	5	5	1	1	1
	6	1	1	1.75	4.75	1	4.5	1.5	6	6	6	1	4	1	1	1	5	1	6	6	1	1	1	4	1	5	6	1	6	1	1	1	1	5	4	6	1	1	1	6	1	6	4	6	6	6	3	1	1
	5	1	1	1	4.5	1	2	1	6	4	5	1	3	1	1	1	4	1	5	4	1	1	1	1	1	4	3	1	6	1	3	1	1	1	3	3	1	1	1	4	1	5	1	4	6	5	1	1	1
	3.5	1	1	1	3	1	2.25	1	5	1	6	1	2	1	1	1	4	1	4	2	1	1	1	4	1	1	4	1	5	1	3	1	1	1	1	2	1	1	1	1	1	2	1	1	3	3	1	1	1
	5.75	1	1	1.25	4.25	1.25	3.75	1.25	6	3	4	1	3	1	1	1	3	1	4	6	2	1	1	4	1	6	5	1	4	1	2	1	1	3	4	5	1	1	1	5	1	3	2	4	5	5	2	1	2
	5	1	1	1	4	1	4.5	1.25	7	6	6	1	4	1	1	1	3	1	6	4	1	1	1	5	1	7	6	1	6	1	2	1	1	4	3	6	1	1	1	4	1	3	1	6	5	4	1	1	1
	7	1	1	1	7	1	7	1	7	7	7	1	7	1	1	1	7	1	7	7	1	1	1	7	1	7	7	1	7	1	7	1	1	7	7	7	1	1	1	7	1	7	1	7	7	7	1	1	1
	6.75	1	1	1	3.75	1	4.75	1	6	4	7	1	3	1	1	1	4	1	6	2	1	1	1	6	1	4	5	1	6	1	2	1	1	3	6	4	1	1	1	6	1	5	1	7	6	7	1	1	1
	3	1	1	1	2.5	1	3	1	3	3	3	1	3	1	1	1	1	1	3	3	1	1	1	3	1	3	3	1	3	1	1	1	1	3	3	3	1	1	1	3	1	3	1	3	3	3	1	1	1
3	3.75	4	2.75	3.5	3.25	5	4.5	5.25	2	3	4	4	6	4	5	3	5	6	4	3	4	6	4	3	4	4	3	2	5	2	4	4	5	5	3	5	4	5	2	3	4	4	3	5	5	5	6	3	5
5	4.5	4.25	4.25	4.25	4.75	4.5	4.75	3.25	4	3	5	4	6	2	4	3	5	4	4	6	3	4	5	3	6	4	6	5	4	5	3	6	4	5	2	5	4	6	4	5	4	6	3	5	3	5	2	4	4
6	3	3.75	3	2.5	3.75	3	3.25	2.75	3	2	5	3	2	3	2	2	2	3	2	4	6	4	4	4	3	2	2	3	5	4	5	4	3	3	5	2	3	3	2	3	4	3	2	3	4	2	2	3	3
8	4.5	4.75	4.75	4.25	4.25	4.5	5	4	3	5	6	3	3	5	2	6	7	2	2	5	4	6	3	7	3	5	1	3	4	6	3	6	4	6	2	5	3	6	4	6	5	6	4	5	5	4	4	6	4
11	3.25	4.75	3	3.25	4.25	3.5	4.25	3.75	4	5	5	4	4	6	5	3	2	2	3	4	4	3	5	5	4	4	3	3	4	3	5	4	3	2	4	4	5	2	2	3	4	4	3	3	5	2	3	3	3
13	3.5	4	4	4.25	4.25	3.75	4	4	5	3	4	4	4	3	4	5	4	4	5	4	4	3	4	4	4	3	4	4	3	4	3	5	4	4	4	3	4	4	4	3	4	5	4	4	4	3	4	4	4
	2.66667	2.25	2.5	1.75	2	3.25	3	2.25	1	1	2	2	2	1	1	1	1	1	2	2	3	4	3	3	2	2	3	2	3	4	4	3	3	2	2	2	1	1	1	2	2	1	1	2	1	3	1	1	5
[truncated: 24 more columns]
