# Supplementary material for: The Discrete Emotions Questionnaire: A New Tool for Measuring State Self-Reported Emotions
Source: PLoS One. 2016 Aug 8;11(8):e0159915. doi: 10.1371/journal.pone.0159915 (PMC4976910; doi:10.1371/journal.pone.0159915)
Supplement: S4 Data — (XLSX) [file pone.0159915.s005.xlsx]

## Sheet: Study_4_photos
condition	fear_avg	anger_avg	sad_avg	desire_avg	disgust_avg	relax_avg	anxiety_avg	active	alert	attentive	jittery	hostile	guilty	inspired	ashamed	upset	strong	PA_base	NA_base	desire	pride	love	anger	relaxation	fear	dread	sad	eager	disgust	contentment	wanting	frustration	nausea	scared	calm	devastation	excitement	affection	stressed	caring	mad	craving	panic	worry	chilled	anticipation	thankful	sickened	grief
1	1	2.25	2	1	1	1	4	2	2	2	4	7	1	1	1	3	1	1.6	3.2	1	1	1	3	1	1	3	3	1	1	1	1	2	1	1	1	1	1	1	3	1	1	1	1	4	1	1	1	1	1
1	1	3.5	1	1	1.5	1	1	2	6	6	1	1	1	1	1	1	6	4.2	1	1	1	1	5	1	1	1	1	1	3	1	1	1	1	1	1	1	1	1	1	1	2	1	1	1	1	1	1	2	1
1	1	1.5	1.75	1.5	1.5	1.5	1.75	1	1	1	1	1	1	1	1	1	1	1	1	1	1	1	1	1	1	1	1	1	1	1	1	2	2	1	2	2	1	2	2	1	1	1	1	1	1	1	1	1	1
1	1	2.25	1.5	1	2.5	1.5	1.5	2	3	4	1	1	1	4	1	1	3	3.2	1	1	4	4	2	2	1	1	2	1	1	2	1	5	4	1	2	1	1	1	3	3	2	1	1	1	1	1	3	2	2
1	1	1.5	1.5	1	1.5	5.25	1	1	6	6	2	1	1	3	1	1	4	4	1.2	1	3	1	1	5	1	1	3	1	1	1	1	3	1	1	5	1	1	1	1	3	2	1	1	1	6	1	5	1	1
1	1	2	1	1	1.75	1.75	1	1	4	6	1	1	1	1	1	1	1	2.6	1	1	1	1	1	1	1	1	1	1	3	1	1	2	1	1	4	1	1	1	1	1	2	1	1	1	1	1	1	2	1
1	1	1	1	1	1	4.75	1	1	1	3	1	1	1	1	1	1	4	2	1	1	1	1	1	6	1	1	1	1	1	4	1	1	1	1	6	1	1	1	1	1	1	1	1	1	6	1	1	1	1
1	1	1.25	1.5	1	1	1.25	1.5	3	3	4	1	1	1	5	2	2	4	3.8	1.4	1	1	1	1	1	1	2	2	1	2	2	1	1	1	1	2	1	2	1	1	1	1	1	1	2	1	1	1	1	1
1	1	1	1	1	1	1	1	1	1	1	1	1	1	1	1	1	1	1	1	1	1	1	1	1	1	1	1	1	1	1	1	1	1	1	1	1	1	1	1	1	1	1	1	1	1	1	1	1	1
1	1	1.75	1	1	1.5	1	1	1	5	5	1	1	1	1	1	1	4	3.2	1	1	1	1	2	1	1	1	1	1	2	1	1	1	1	1	1	1	1	1	1	1	2	1	1	1	1	1	1	1	1
1	1	1.25	1.5	1	1.5	1	1.5	2	6	6	1	1	1	5	1	1	4	4.6	1	1	1	1	1	1	1	2	2	1	2	1	1	2	1	1	1	1	2	1	1	1	2	1	1	2	1	1	1	1	2
1	1	2.75	1.5	1	1.75	2	1	1	4	6	1	1	1	2	1	1	1	2.8	1	1	1	1	3	1	1	1	2	1	3	1	1	3	1	1	4	2	1	1	1	1	2	1	1	1	2	1	3	2	2
2	1	1	1.5	1	2.5	1.75	1.25	3	5	5	1	1	1	4	1	1	1	3.6	1	1	1	1	1	1	1	2	2	1	3	1	1	1	1	1	3	2	1	1	1	1	1	1	1	1	1	1	1	3	1
2	1	1.75	1	1	3.75	1.5	1.5	6	6	6	1	1	1	2	1	1	2	4.4	1	1	1	1	1	1	1	1	1	1	5	1	1	1	1	1	3	1	1	1	2	1	1	1	1	1	1	1	1	3	1
2	1	1.25	1	1	1.5	1	1.25	1	3	4	1	1	1	1	1	1	1	2	1	1	1	1	1	1	1	2	1	1	2	1	1	2	1	1	1	1	1	1	1	1	1	1	1	1	1	1	1	1	1
2	1	2	2.25	1	4.25	1	2	1	4	3	1	1	1	1	1	1	1	2	1	1	1	1	2	1	1	2	1	1	6	1	1	1	2	1	1	1	1	1	2	1	3	1	1	1	1	1	1	4	2
2	1	1.25	1.75	1	2.25	2.5	1.5	3	3	4	1	1	1	2	1	1	1	2.6	1	1	1	1	1	1	1	1	3	1	1	2	1	2	1	1	5	1	1	1	1	1	1	1	1	1	2	1	1	2	2
2	1	1.5	1	1	2.75	1	2	1	2	2	1	1	1	1	1	1	1	1.4	1	1	1	1	1	1	1	2	1	1	4	1	1	1	1	1	1	1	1	1	1	1	1	1	1	2	1	2	1	3	1
2	1	1	1	1	1	2.5	1	7	7	7	1	1	1	7	1	1	7	7	1	1	1	1	1	1	1	1	1	1	6	1	1	1	1	1	1	1	1	1	1	1	1	1	1	1	1	1	1	1	1
2	1	1	1	1	5.75	1	1	4	4	4	2	1	1	1	1	1	2	3	1.2	1	1	1	1	1	1	1	1	1	7	1	1	1	4	1	1	1	1	1	1	1	1	1	1	1	1	1	1	6	1
3	1	1	1	1	1	1	1	1	1	1	1	1	1	1	1	1	1	1	1	1	1	1	1	1	1	1	1	1	1	1	1	1	1	1	1	1	1	1	1	1	1	1	1	1	1	1	1	1	1
4	1	1	1	1	1	1	1.25	4	4	4	1	1	1	1	1	1	1	2.8	1	1	1	1	1	1	1	1	1	1	1	1	1	1	1	1	1	1	1	1	1	2	1	1	1	1	1	1	1	1	1
4	1	1	1	1.75	1	1.5	1	3	3	1	1	1	1	4	1	1	4	3	1	3	1	1	1	2	1	1	1	1	1	1	2	1	1	1	1	1	1	1	1	2	1	1	1	1	2	1	1	1	1
4	1	1	1.25	1	1	2.5	1.25	2	5	5	1	1	1	1	1	1	2	3	1	1	1	2	1	3	1	1	2	1	1	3	1	1	1	1	3	1	1	1	1	3	1	1	1	2	2	4	2	1	1
4	1	1	1	2	1	2.25	2.25	7	7	7	1	1	1	5	1	1	7	6.6	1	1	2	1	1	1	1	2	1	1	1	5	5	4	1	1	5	1	1	1	1	2	1	1	1	1	1	2	2	1	1
4	1	3	3	2.75	2.25	2.5	3	2	6	6	1	1	1	2	1	1	2	3.6	1	3	2	3	4	2	1	3	2	3	3	1	4	5	2	1	2	1	3	2	4	3	3	2	1	1	4	4	2	3	3
4	1	1	1	1	1	2.5	1.75	1	3	5	1	1	1	1	1	1	1	2.2	1	1	1	1	1	4	1	1	1	1	1	1	1	1	1	1	4	1	1	1	2	3	1	1	1	1	1	1	5	1	1
4	1	1	1	1	1	2.25	1	4	4	4	1	1	1	2	1	1	2	3.2	1	1	1	1	1	2	1	1	1	1	1	2	1	1	1	1	4	1	1	1	1	4	1	1	1	1	2	2	5	1	1
4	1	1	1	1	1	1	1	1	1	1	1	1	1	1	1	1	1	1	1	1	1	1	1	1	1	1	1	1	1	1	1	1	1	1	1	1	1	1	1	1	1	1	1	1	1	1	1	1	1
4	1	1	1	1	1	3.75	1	1	2	4	1	1	1	2	1	1	3	2.4	1	1	1	1	1	4	1	1	1	1	1	3	1	1	1	1	4	1	2	2	1	2	1	1	1	1	3	4	1	1	1
4	1	1	1	1	1	2.25	1	1	4	6	1	1	1	1	1	1	1	2.6	1	1	1	1	1	1	1	1	1	1	1	1	1	1	1	1	6	1	1	1	1	1	1	1	1	1	1	1	1	1	1
4	1	1	2	1.75	1.25	2	1.25	3	1	4	1	1	1	3	1	1	4	3	1	1	1	1	1	2	1	1	2	1	1	3	2	4	1	1	3	1	1	2	2	2	1	1	1	1	1	2	3	1	1
5	1	1.5	1.5	1	1.5	1.25	1.25	1	4	4	1	1	1	1	1	1	4	2.8	1	1	1	1	1	1	1	1	3	1	2	1	1	1	1	1	2	1	1	1	1	2	2	1	1	1	1	1	1	1	1
5	1	1	1	1	1	1	2.25	1	1	1	1	1	1	1	1	1	1	1	1	1	1	1	1	1	1	2	1	1	1	1	1	1	1	1	1	1	1	1	2	1	1	1	1	1	1	3	1	1	1
5	1	1	1.25	1	1	1.5	1.25	1	1	1	1	1	1	1	1	1	1	1	1	1	1	1	1	1	1	1	1	1	1	1	1	1	1	1	3	1	1	1	1	2	1	1	1	1	1	1	1	1	1
5	1	1	1	1	1	1	1	5	5	5	1	1	1	4	1	1	3	4.4	1	1	1	1	1	1	1	1	1	1	1	1	1	1	1	1	1	1	1	1	1	1	1	1	1	1	1	1	1	1	1
5	1	1	1.75	1.25	1	1	1.25	1	1	1	1	1	1	2	1	1	2	1.4	1	1	1	2	1	1	1	2	2	1	1	1	1	1	1	1	1	1	1	1	1	1	1	1	1	1	1	1	2	1	2
5	1	1	3.5	1	1	2	1.25	3	3	5	1	1	1	2	1	1	3	3.2	1	1	1	2	1	1	1	1	4	1	1	2	1	1	1	1	5	2	1	1	1	3	1	1	1	2	1	1	5	1	1
5	1	1	1.25	1	1	1	1.25	1	1	1	1	1	1	1	1	1	1	1	1	1	1	1	1	1	1	1	2	1	1	1	1	1	1	1	1	1	1	1	1	1	1	1	1	1	1	1	1	1	1
6	1	1	2	1	1	1.5	1	1	6	6	1	1	1	1	1	1	1	3	1	1	1	1	1	1	1	1	1	1	1	3	1	1	1	1	3	1	1	1	1	1	1	1	1	1	1	1	1	1	1
6	1	1	1	2.75	1	2	1	4	6	6	1	1	1	1	1	1	4	4.2	1	4	1	1	1	1	1	1	1	1	1	4	5	1	1	1	5	1	4	1	1	1	1	1	1	1	1	1	1	1	1
6	1	1.25	2.5	1	1	5.5	1	4	5	4	1	1	1	2	1	1	1	3.2	1	1	1	3	2	7	1	1	1	1	1	1	1	1	1	1	7	1	1	1	1	1	1	1	1	1	7	1	1	1	2
6	1	1	1	4	1	1.75	1	1	1	2	1	1	1	1	1	1	2	1.4	1	6	1	2	1	2	1	1	1	3	1	1	3	1	1	1	2	1	5	1	1	1	1	5	1	1	2	2	2	1	1
6	1	1	1	4	1	2.75	1	2	3	3	1	1	1	1	1	1	1	2	1	4	1	2	1	2	1	1	1	2	1	2	4	1	1	1	4	1	1	1	1	2	1	5	1	1	2	2	1	1	1
6	1	1	1	4	1	1.5	1	1	1	1	1	1	1	1	1	1	3	1.4	1	5	1	2	1	2	1	1	1	4	1	3	4	1	1	1	1	1	3	1	1	1	1	5	1	1	2	5	2	1	1
6	1	1	1.5	5	1	2.75	1	4	3	6	1	1	1	4	1	1	4	4.2	1	5	2	5	1	3	1	1	1	5	1	3	4	1	1	1	2	1	5	5	1	3	1	6	1	1	2	3	2	1	1
6	1	1	1.25	4.75	1.25	4	1.25	3	5	5	2	2	1	3	1	1	3	3.8	1.4	5	1	3	1	4	1	1	1	4	1	5	5	2	2	1	5	1	4	4	2	4	1	5	1	1	3	4	4	1	1
6	1	1	1	3	1	4.25	1	1	1	7	1	1	1	1	1	1	2	2.4	1	4	1	1	1	5	1	1	1	1	1	5	4	1	1	1	5	1	4	4	1	1	1	3	1	1	3	3	1	1	1
6	1	1	1	6.5	1	3.25	1	1	6	6	1	1	1	1	1	1	1	3	1	7	1	1	1	3	1	1	1	4	1	5	6	1	1	1	3	1	2	3	1	1	1	7	1	1	3	5	1	1	1
6	1	1	1.5	3	1	1.75	1.5	4	4	5	2	1	1	4	1	1	3	4	1.2	3	1	1	1	2	1	1	1	2	1	2	3	2	1	1	2	1	3	2	1	2	1	3	1	2	1	3	1	1	1
6	1	1	1	6.25	1	4.25	1	4	3	3	1	1	1	4	1	1	3	3.4	1	7	3	6	1	6	1	1	1	6	1	7	7	2	1	1	2	1	6	5	1	3	1	6	1	1	4	6	5	1	1
6	1	1	1	6.75	1	4.5	1	4	6	6	1	1	1	3	1	1	3	4.4	1	7	2	2	1	5	1	1	1	4	1	5	7	1	1	1	5	1	5	4	1	6	1	6	1	1	4	6	4	1	1
6	1	1.25	1	5.75	1	5.25	1	2	7	7	1	1	1	1	1	1	4	4.2	1	5	5	4	1	5	1	1	1	5	1	2	6	1	1	1	5	1	5	5	1	4	1	7	1	1	5	5	6	1	1
6	1	1	1.25	6.75	1	6	1	7	6	6	2	1	1	4	1	1	6	5.8	1.2	7	4	7	1	6	1	1	1	6	1	2	7	3	1	1	6	1	7	6	1	6	1	7	1	1	6	5	6	1	1
6	1	3.75	2.5	2.5	1	5.5	1	7	7	7	6	6	1	6	1	1	6	6.6	3	7	7	6	6	7	1	1	1	7	1	7	1	1	1	1	7	1	7	7	1	7	1	1	1	1	1	1	1	1	1
6	1	1	1.25	3.5	1	3.25	1.25	3	2	4	1	1	1	5	1	1	5	3.8	1	5	2	3	1	4	1	1	1	3	1	3	4	1	1	1	3	1	5	4	1	3	1	4	1	1	3	3	4	1	2
6	1	1	1.25	3.75	1	2.75	1	2	6	6	1	1	1	3	1	1	3	4	1	4	1	2	1	3	1	1	1	4	1	4	4	1	1	1	3	1	2	2	1	2	1	4	1	1	3	3	1	1	1
6	1	1	1	3	1	3	1	1	2	2	1	1	1	1	1	1	1	1.4	1	3	1	1	1	3	1	1	1	1	1	1	3	1	1	1	3	1	2	2	1	2	1	4	1	1	2	2	2	1	1
6	1	1	1	3.75	1	4	1	4	5	7	1	1	1	4	1	1	4	4.8	1	5	5	5	1	4	1	1	1	3	1	1	5	1	1	1	4	1	4	4	1	4	1	1	1	1	4	1	5	1	1
6	1	1	1	3.25	1	1.25	1	1	1	1	1	1	1	3	1	1	5	2.2	1	3	1	1	1	1	1	1	1	5	1	1	4	1	1	1	2	1	2	1	1	1	1	3	1	1	1	1	1	1	1
6	1	1.5	1	5.75	1	3	1	1	6	6	1	1	1	5	1	1	4	4.4	1	6	1	3	3	1	1	1	1	1	1	5	6	1	1	1	4	1	4	2	1	4	1	6	1	1	4	3	1	1	1
6	1	1	1	4.75	1	5	1.25	2	3	3	1	1	1	3	1	1	2	2.6	1	3	2	4	1	5	1	1	1	4	1	2	5	1	1	1	4	1	6	2	1	3	1	7	1	1	7	4	6	1	1
6	1	1	1	6.5	1	4.25	1	1	1	3	1	1	1	1	1	1	1	1.4	1	7	1	5	1	4	1	1	1	6	1	6	7	1	1	1	5	1	5	4	1	1	1	7	1	1	4	5	6	1	1
6	1	1	1	3.25	1	1	1	5	5	5	4	4	1	1	1	1	5	4.2	2.2	1	1	5	1	1	1	1	1	5	1	5	5	1	1	1	1	1	5	1	1	1	1	6	1	1	1	5	1	1	1
6	1	1	1	4	1	3	1	4	4	5	1	1	1	1	1	1	1	3	1	4	1	1	1	2	1	1	1	1	1	2	4	1	1	1	5	1	2	2	1	1	1	4	1	1	2	1	1	1	1
6	1	1	1	3.5	1	2	1	1	1	6	1	1	1	3	1	1	1	2.4	1	5	1	1	1	3	1	1	1	1	1	2	2	1	1	1	1	1	2	2	1	1	1	5	1	1	2	2	2	1	1
6	1	1	1.75	1	4	4.5	1.75	5	5	5	1	1	1	1	1	1	2	3.6	1	1	1	1	1	2	1	2	2	1	3	1	1	1	3	1	7	1	1	2	1	2	1	1	1	1	4	2	2	4	1
7	1	1	1	1.5	1	4.5	1	1	6	6	1	1	1	1	1	1	1	3	1	2	1	1	1	5	1	1	1	1	1	5	2	1	1	1	6	1	1	1	1	1	1	1	1	1	1	1	1	1	1
7	1	1	1.25	6.75	1	6.75	1	3	3	3	3	1	1	1	1	1	2	2.4	1.4	7	6	5	1	7	1	1	1	5	1	7	7	1	1	1	7	1	4	4	2	4	1	6	1	1	6	6	6	1	1
7	1	1	1.25	1.75	1	3	1	1	2	2	1	1	1	1	1	1	1	1.4	1	2	1	1	1	3	1	1	1	1	1	3	2	1	1	1	3	1	1	1	1	1	1	1	1	1	3	1	1	1	1
7	1	1	1	4.5	1	5	1	3	6	6	1	1	1	1	1	1	1	3.4	1	5	1	2	1	6	1	1	1	1	1	5	5	1	1	1	4	1	1	1	1	1	1	5	1	1	5	1	1	1	1
7	1	1	1	5	1	6.75	1	1	3	5	1	1	1	1	1	1	2	2.4	1	6	1	2	1	7	1	1	1	3	1	6	7	1	1	1	7	1	4	3	1	3	1	4	1	1	7	1	3	1	1
7	1	1	1	5.25	1	7	1	1	3	4	1	1	1	3	1	1	7	3.6	1	5	3	4	1	7	1	1	1	3	1	6	6	1	1	1	7	1	5	4	1	4	1	5	1	1	7	1	3	1	1
7	1	1.25	1.25	5.5	1	5	1	3	5	5	1	2	1	1	1	1	2	3.2	1.2	6	1	1	1	5	1	1	2	1	1	5	6	2	1	1	6	1	5	3	1	1	1	4	1	1	5	3	1	1	1
7	1	1	1	1	1	1	1	1	1	1	1	1	1	1	1	1	1	1	1	1	1	1	1	1	1	1	1	1	1	1	1	1	1	1	1	1	1	1	1	1	1	1	1	1	1	1	1	1	1
7	1	1	1	4.75	1	7	1	4	7	7	2	1	1	3	1	1	2	4.6	1.2	6	2	3	1	7	1	1	1	4	1	7	4	2	1	1	7	1	4	5	1	4	1	4	1	1	7	5	6	1	1
7	1	1	1	3.25	1	4	1	4	4	4	1	1	1	2	1	1	2	3.2	1	4	1	1	1	4	1	1	1	2	1	4	4	1	1	1	4	1	2	2	1	1	1	2	1	1	4	2	1	1	1
7	1	1	1	5.25	1	6.75	1	2	2	2	1	1	1	1	1	1	1	1.6	1	6	1	1	1	7	1	1	1	5	1	6	6	1	1	1	7	1	5	2	1	1	1	3	1	1	6	5	6	1	1
7	1	1	2	3	1	3.75	1.25	2	4	4	4	3	1	2	1	1	1	2.6	2	4	2	4	1	3	1	1	1	2	1	4	4	1	1	1	4	1	1	2	1	2	1	2	1	1	3	2	2	1	1
7	1	1	1	5	1	5.5	1	4	4	4	1	1	1	1	1	1	4	3.4	1	7	7	7	1	7	1	1	1	1	1	7	7	1	1	1	7	1	7	7	1	7	1	5	1	1	1	5	5	1	1
7	1	1	1	1.5	1	5	1	2	2	3	1	1	1	4	1	1	5	3.2	1	1	4	4	1	7	1	1	1	1	1	3	1	1	1	1	4	1	5	5	1	1	1	1	1	1	5	2	3	1	1
7	1	1	1	5.25	1.75	4.75	1	4	4	5	1	1	1	4	1	1	4	4.2	1	6	4	4	1	5	1	1	1	4	1	4	5	1	1	1	5	1	4	4	1	4	1	6	1	1	5	4	4	1	1
7	1	1	1	1.75	1	1	1	4	2	1	1	1	1	1	1	1	7	3	1	4	1	1	1	1	1	1	1	4	1	2	1	1	1	1	1	1	1	1	1	3	1	1	1	1	1	1	1	1	1
7	1	1	1.5	3.5	1	5	1	2	3	6	5	2	1	2	1	1	2	3	2	5	2	3	1	6	1	1	1	3	1	5	4	1	1	1	5	1	4	4	1	4	1	2	1	1	4	3	5	1	1
7	1	1	1.5	1.75	1	5	1	4	6	6	1	1	1	4	1	1	5	5	1	4	3	4	1	5	1	1	1	2	1	4	1	1	1	1	6	1	3	4	1	2	1	1	1	1	5	1	1	1	1
7	1	1	1.5	2.5	1	4	1	1	2	2	1	1	1	2	1	1	1	1.6	1	3	1	2	1	5	1	1	1	1	1	5	3	1	1	1	4	1	1	2	1	3	1	1	1	1	4	1	2	1	1
7	1	1	1	3.75	1	6.5	1	2	4	4	1	1	1	2	1	1	2	2.8	1	4	3	3	1	6	1	1	1	2	1	5	5	1	1	1	6	1	2	4	1	3	1	3	1	1	7	2	2	1	1
7	1	1	1	7	1	6.75	1	1	7	7	1	1	1	3	1	1	2	4	1	7	7	7	1	7	1	1	1	3	1	7	7	1	1	1	7	1	7	7	1	7	1	7	1	1	6	3	7	1	1
7	1	1	1	3	1	4	1	3	4	6	1	1	1	1	1	1	1	3	1	3	1	1	1	5	1	1	1	2	1	2	5	1	1	1	4	1	1	1	1	2	1	2	1	1	1	2	1	1	1
7	1	1	1	4.5	1	3.75	1	1	4	4	1	1	1	1	1	1	1	2.2	1	4	1	1	1	4	1	1	1	4	1	4	4	1	1	1	4	1	4	4	1	2	1	4	1	1	2	3	2	1	1
7	1	1	2	4	1	6.75	1	2	5	6	1	1	1	4	1	1	7	4.8	1	6	3	5	1	7	1	1	1	6	1	4	5	1	1	1	7	1	6	5	1	5	1	1	1	1	6	7	6	1	1
7	1	1	1	1	1	1.25	1	2	2	2	1	1	1	1	1	1	1	1.6	1	1	1	1	1	1	1	1	1	1	1	1	1	1	1	1	1	1	1	1	1	2	1	1	1	1	2	1	1	1	1
7	1	1	2.25	4.5	1	1.75	1.25	1	4	5	1	1	1	1	1	1	6	3.4	1	6	1	2	1	1	1	1	1	1	1	2	6	2	1	1	1	1	4	2	1	3	1	1	1	1	1	1	1	1	1
7	1	1	1.25	2.25	1	6	1	2	3	6	1	1	1	5	1	1	7	4.6	1	2	1	3	1	7	1	1	1	3	1	4	2	1	1	1	5	1	5	5	1	5	1	1	1	1	5	1	2	1	1
7	1	1	1	5.75	1	7	1	1	1	4	1	1	1	4	1	1	4	2.8	1	7	3	6	1	7	1	1	1	7	1	7	7	1	1	1	7	1	4	4	1	4	1	4	1	1	7	3	3	1	1
7	1	1	1	5	1	6.75	1	1	7	6	2	1	1	2	1	1	7	4.6	1.2	7	4	5	1	7	1	1	1	6	1	4	6	1	1	1	7	1	5	6	1	3	1	1	1	1	7	6	5	1	1
7	1	1	1.25	4.5	1	7	1	1	5	6	3	1	1	1	1	1	1	2.8	1.4	2	1	3	1	7	1	1	1	1	1	7	7	4	1	1	7	1	5	4	1	1	1	2	1	1	7	1	1	1	1
8	1	1	1.75	6.75	1	4.75	1.25	5	5	3	1	1	2	4	1	1	6	4.6	1.2	7	4	7	1	5	1	1	1	6	1	6	7	1	1	1	5	1	6	7	1	7	1	6	1	1	4	5	5	1	1
8	1	1	1.25	3	1	4	1	2	4	4	1	1	1	2	1	1	2	2.8	1	4	1	4	1	4	1	1	1	2	1	4	3	1	1	1	4	1	1	4	1	4	1	2	1	1	4	2	2	1	1
8	1	1	1	5	1	3.75	1	3	6	6	4	1	1	5	1	1	6	5.2	1.6	6	4	6	1	4	1	1	1	6	1	6	5	1	1	1	5	1	5	6	1	6	1	4	1	1	1	5	4	1	1
8	1	1	3.25	2.25	1	1	1	1	7	7	1	1	1	1	1	1	4	4	1	3	1	1	1	1	1	1	4	1	1	1	3	1	1	1	1	1	1	1	1	1	1	1	1	1	1	1	1	1	1
8	1	1	1	4.5	1	5	1.75	3	4	6	1	1	1	5	1	3	6	4.8	1.4	6	5	7	1	6	1	1	1	5	1	4	6	1	1	1	5	1	7	7	1	6	1	1	1	1	5	6	7	1	1
8	1	1	1.75	1.75	1	6	1.25	6	6	7	1	1	1	4	1	1	5	5.6	1	2	1	2	1	6	1	1	2	2	1	4	2	2	1	1	7	1	3	3	1	5	1	1	1	1	6	2	3	1	1
8	1	1	1	2.5	1	1	1	1	6	1	1	1	1	1	1	1	1	2	1	4	1	4	1	1	1	1	1	1	1	1	4	1	1	1	1	1	1	1	1	1	1	1	1	1	1	1	1	1	1
8	1	1.5	3.25	4.5	1.25	2.5	2	6	6	6	2	2	1	4	1	1	5	5.4	1.4	5	1	2	2	2	1	1	4	2	1	1	4	4	1	1	4	1	2	3	4	2	1	4	1	1	1	2	1	2	3
8	1	1	1.25	5.5	1	5	1	5	5	5	1	1	1	1	1	1	4	4	1	6	3	5	1	6	1	1	1	4	1	6	6	2	1	1	5	1	6	6	1	4	1	5	1	1	4	4	3	1	1
8	1	1.75	2	3.5	1	2.25	1.25	3	2	3	2	1	1	1	1	1	3	2.4	1.2	4	2	1	1	2	1	1	3	1	1	1	5	2	1	1	4	1	1	1	1	1	1	3	1	1	2	1	1	1	1
8	1	1	3	5.5	1	1	1.75	1	2	3	1	1	1	3	1	1	4	2.6	1	6	1	1	1	1	1	1	5	1	1	1	6	4	1	1	1	2	1	1	1	1	1	4	1	3	1	1	1	1	1
8	1	1	1.5	3.75	1	6	1	4	4	7	1	1	1	3	1	1	1	3.8	1	4	3	6	1	6	1	1	1	6	1	6	5	1	1	1	6	1	3	6	1	6	1	1	1	1	5	4	4	1	1
8	1	1	1	2.75	1	3.25	1	1	3	1	1	1	1	4	1	1	3	2.4	1	4	2	6	1	3	1	1	1	2	1	3	3	1	1	1	3	1	5	5	1	3	1	1	1	1	2	1	1	1	1
8	1	1.75	1.5	2	1	2.25	1.25	1	4	4	2	1	1	1	1	1	4	2.8	1.2	2	1	2	2	1	1	1	2	1	1	1	2	2	1	1	3	1	1	2	1	1	2	1	1	1	2	1	1	1	1
8	1	1	2	2.75	1	2.5	1	1	2	3	1	1	1	2	1	1	2	2	1	3	3	3	1	2	1	1	1	2	1	4	3	1	1	1	3	3	3	3	1	4	1	2	1	1	2	2	3	1	4
8	1	1	2.25	4	1	3.5	1.75	3	4	4	1	1	1	4	1	1	3	3.6	1	4	3	4	1	4	1	2	2	3	1	3	5	2	1	1	4	1	3	4	2	5	1	4	1	2	3	3	4	1	1
8	1	1	1.5	4.25	1	3.75	1.25	1	4	3	1	1	1	5	1	1	3	3.2	1	6	3	5	1	4	1	1	1	5	1	3	4	1	1	1	4	1	4	6	1	4	1	3	1	1	3	2	2	1	1
8	1	1	1.5	4.5	1	4.5	1.25	3	5	5	1	1	1	2	1	1	3	3.6	1	6	2	2	1	4	1	1	1	4	1	5	6	1	1	1	5	1	5	5	1	5	1	1	1	1	4	4	4	1	1
8	1	1	1	6	1	3.5	1	6	6	6	3	1	1	7	1	1	6	6.2	1.4	7	3	2	1	3	1	1	1	4	1	5	6	2	1	1	4	1	4	5	1	2	1	5	1	1	3	4	4	1	1
8	1	1	1	6.25	1	4.5	1	4	6	6	1	1	1	3	1	1	3	4.4	1	7	5	6	1	4	1	1	1	7	1	6	7	1	1	1	5	1	7	7	1	6	1	6	1	1	4	6	5	1	1
8	1	1	1.25	3.25	1	3	1	6	6	5	2	1	1	3	1	1	5	5	1.2	4	2	7	1	1	1	1	1	1	1	6	5	1	1	1	4	1	3	6	1	5	1	1	1	1	1	1	3	1	1
8	1	1	1.25	4.75	1.25	4.25	1	5	5	5	2	3	1	5	1	1	5	5	1.6	4	1	5	1	4	1	1	1	4	1	6	6	1	1	1	5	1	4	3	1	4	1	2	1	1	4	1	1	1	1
8	1	1	1	1.75	1	3.25	1	2	2	3	1	1	1	2	1	2	4	2.6	1.2	2	1	1	1	4	1	1	1	1	1	3	2	1	1	1	5	1	2	2	1	2	1	1	1	1	2	1	1	1	1
8	1	1	1	1	1	1	1	1	5	4	1	1	1	1	1	1	1	2.4	1	1	1	1	1	1	1	1	1	1	1	1	1	1	1	1	1	1	1	1	1	1	1	1	1	1	1	1	1	1	1
8	1	1	1	6.75	1	6	1	6	6	6	1	1	1	6	1	1	6	6	1	7	7	7	1	7	1	1	1	1	1	7	7	1	1	1	7	1	7	7	1	7	1	7	1	1	4	6	6	1	1
2	1.25	2.75	3.5	1.75	5	2	3.25	4	6	6	1	1	1	2	1	1	3	4.2	1	1	1	1	3	1	2	4	5	1	5	1	3	3	5	1	5	3	2	1	3	2	4	1	1	3	1	1	3	5	4
2	1.25	1	1	1	5.5	3.5	1	2	4	5	1	1	1	1	1	1	1	2.6	1	1	1	1	1	1	1	1	1	1	7	5	1	1	7	2	1	1	1	1	2	1	1	1	1	1	6	1	1	2	1
3	1.25	1.75	1	1	1.25	1	1.25	1	2	2	1	1	1	1	1	1	2	1.6	1	1	1	1	2	1	1	1	1	1	2	1	1	1	1	2	1	2	1	1	4	1	2	1	1	1	1	4	1	2	1
4	1.25	1	1.5	1	1.25	2	2	1	1	3	1	1	1	1	1	1	2	1.6	1	1	1	1	1	1	1	2	2	1	1	1	1	2	1	2	1	1	1	1	2	1	1	1	1	1	5	1	1	1	1
5	1.25	1.25	4.75	5.75	2	1.25	2.25	1	4	5	1	1	1	1	1	2	2	2.6	1.2	6	1	3	1	1	1	2	7	1	1	1	4	5	1	2	2	2	2	5	2	7	2	6	1	2	1	2	3	5	7
5	1.25	1	1.75	1	1.25	1	1.5	1	1	2	1	1	1	2	1	1	1	1.4	1	1	1	1	1	1	1	1	2	1	1	1	1	2	2	2	1	2	1	1	2	1	1	1	1	1	1	1	1	1	2
5	1.25	2	2.75	1.25	1.75	1.5	1.5	1	5	5	1	1	1	1	1	1	1	2.6	1	1	1	2	2	1	2	2	3	2	2	1	1	3	2	1	2	2	1	1	4	3	2	1	1	1	2	1	1	2	3
5	1.25	1.5	1.5	1	1	1	1.5	3	3	3	1	1	1	3	1	1	2	2.8	1	1	1	1	2	1	2	1	2	1	1	1	1	1	1	1	1	2	1	3	1	2	1	1	1	2	1	1	1	1	2
5	1.25	1.25	4.5	2	1	1.5	3.25	1	1	2	1	1	1	4	1	1	5	2.6	1	1	1	6	1	2	2	2	7	1	1	1	3	3	1	1	2	2	1	4	2	6	1	1	1	3	1	2	1	1	5
6	1.25	1.5	1.25	5	2	5	1.75	2	1	1	1	1	4	5	3	2	2	2.2	2.2	7	1	5	2	4	1	2	2	4	3	4	5	4	2	1	6	1	3	1	1	1	1	4	1	2	4	3	2	1	1
6	1.25	1	1.5	6.5	1	4.25	2	4	5	6	2	1	1	6	1	1	6	5.4	1.2	7	5	6	1	4	2	2	2	6	1	4	6	2	1	1	4	1	6	5	1	3	1	7	1	1	3	5	4	1	1
6	1.25	1	1.25	1	3.25	1.75	1.25	3	3	4	1	2	1	2	1	1	2	2.8	1.2	1	3	2	1	1	1	1	1	2	5	1	1	1	3	1	3	1	1	1	1	1	1	1	1	2	2	6	1	2	2
7	1.25	1	1.75	2.5	1	2.75	2.25	1	1	2	1	1	1	2	1	1	3	1.8	1	3	1	1	1	4	1	2	2	1	1	4	2	3	1	1	3	1	2	2	2	1	1	3	1	2	2	1	3	1	1
8	1.25	1.25	1.5	1.5	1	2.25	1	4	5	5	2	2	1	6	2	2	3	4.6	1.8	1	1	2	2	2	1	1	1	1	1	1	1	2	1	1	1	1	1	1	1	2	1	2	1	1	1	1	1	1	1
1	1.5	1.5	1.5	1	1	1	1.75	1	1	4	1	2	1	1	1	1	4	2.2	1.2	1	1	1	2	1	1	2	3	1	1	2	1	2	1	1	1	1	1	1	1	1	2	1	1	2	1	1	1	1	1
1	1.5	1.75	2	1.25	1.5	3	1.5	3	5	5	1	1	1	2	1	1	3	3.6	1	1	2	1	2	1	2	1	2	1	4	1	1	2	1	1	4	1	2	1	1	2	2	1	2	2	3	1	3	2	1
1	1.5	3.25	2	1	1.25	1	3.5	1	2	3	2	1	1	1	1	1	2	1.8	1.2	1	1	1	4	1	2	3	3	1	2	1	1	6	1	2	1	2	1	1	4	1	3	1	1	5	1	1	1	1	2
2	1.5	1.75	1.25	1	4.5	1	3	2	6	1	1	1	1	4	1	1	2	3	1	1	1	1	3	1	3	3	2	2	6	2	1	1	4	1	1	4	1	1	4	1	1	1	1	1	1	1	1	4	1
2	1.5	2.25	1.5	1	3.5	1.25	1.75	3	5	5	1	1	1	2	1	1	1	3.2	1	1	1	1	2	1	2	2	2	1	4	1	1	1	2	1	2	1	1	1	1	1	2	1	1	1	1	1	1	4	2
2	1.5	3.25	1.5	1	6.25	1	1.75	3	3	5	1	1	1	2	1	1	3	3.2	1	1	1	1	3	1	2	3	1	1	7	1	1	3	5	1	1	1	1	1	2	1	2	1	1	1	1	1	1	7	2
2	1.5	6.25	2.25	1	4.5	1	2.25	2	3	4	3	2	1	3	1	2	4	3.2	1.8	1	1	1	7	1	1	2	3	1	6	1	1	7	5	2	1	2	1	1	5	1	7	1	2	2	1	1	1	5	1
2	1.5	1.25	1.5	1	4.5	1	1.5	2	5	6	1	1	1	1	1	1	1	3	1	1	1	1	1	1	2	2	2	1	4	1	1	1	3	1	1	3	1	1	1	1	2	1	1	1	1	1	1	4	2
2	1.5	2	2	1	4.25	1	1.75	1	1	3	1	1	1	2	1	1	1	1.6	1	1	1	1	3	1	2	1	3	1	4	1	1	1	3	2	1	3	1	1	2	1	2	1	1	1	1	1	1	5	2
4	1.5	1	2	1.75	1	2	2.5	4	3	5	1	1	1	2	1	1	4	3.6	1	3	1	1	1	1	2	1	2	1	1	1	2	2	1	2	1	1	2	1	3	1	1	1	1	2	2	2	1	1	1
4	1.5	5.5	1	1	2	1	6	4	5	5	1	1	1	4	1	1	1	3.8	1	1	1	1	6	1	1	7	1	1	1	1	1	6	1	1	1	2	1	1	7	1	6	1	3	4	1	1	1	2	1
4	1.5	2	2.25	1.5	1.5	1.5	2.75	4	5	5	1	1	1	3	1	1	4	4.2	1	1	1	1	2	1	2	3	2	2	1	1	2	3	1	2	2	1	1	1	4	1	3	2	1	3	1	2	1	3	3
5	1.5	1.5	4	1	2.75	1	3.25	6	6	7	1	1	1	1	1	1	1	4.2	1	1	1	1	1	1	2	4	5	1	1	1	1	1	1	1	1	4	1	1	2	1	1	1	1	4	1	1	1	4	4
5	1.5	1	2.75	1	1.25	1	1	1	6	6	1	1	1	1	1	1	1	3	1	1	1	1	1	1	1	1	3	1	1	1	1	1	1	1	1	1	1	1	1	1	1	1	1	1	1	1	3	2	3
5	1.5	1	2.25	1.25	1	1.75	2.25	1	1	6	1	1	1	1	1	1	1	2	1	1	1	1	1	1	2	2	4	1	1	1	1	2	1	2	4	1	1	1	1	2	1	1	1	3	1	1	1	1	3
5	1.5	1.5	3	1.25	1.5	1.25	3	1	5	5	2	1	1	2	1	1	2	3	1.2	1	1	2	2	1	2	1	3	1	1	1	1	2	2	2	2	2	1	1	3	3	1	1	1	3	1	2	4	1	3
6	1.5	1.75	1.25	3.75	1	3.5	1.75	5	5	5	2	2	1	3	1	1	4	4.4	1.4	3	2	2	3	3	2	2	1	2	2	3	4	1	1	1	5	2	3	2	1	2	1	5	2	2	3	4	3	1	1
7	1.5	2	2	2.5	2.5	6.75	3	6	6	7	5	3	1	5	4	3	5	5.8	3.2	2	7	7	1	7	1	2	1	1	1	3	5	1	1	3	7	4	7	7	4	1	1	1	1	1	7	7	7	3	2
8	1.5	1.75	1.5	3.25	2.25	6.25	2	3	5	5	2	1	2	5	1	1	6	4.8	1.4	5	5	7	2	6	2	2	2	3	2	4	2	2	2	1	6	1	6	6	3	6	2	3	2	2	6	7	7	2	2
8	1.5	2.75	3.25	1.5	2.25	1.5	2.5	2	3	4	3	1	2	2	1	2	2	2.6	1.8	1	1	1	3	1	3	4	3	1	2	3	2	3	3	1	1	3	3	2	3	1	2	2	1	2	2	3	4	3	3
8	1.5	1.25	3.25	6	2.25	6.5	2.5	6	5	5	5	3	2	2	2	2	5	4.6	2.8	7	2	6	1	6	2	3	3	6	3	3	6	2	2	2	7	2	6	6	2	6	2	6	1	2	6	5	4	1	2
1	1.75	2.5	3	1	1.5	1	2.5	6	6	5	2	1	1	2	1	1	2	4.2	1.2	1	1	2	2	1	3	2	6	1	2	1	1	3	2	2	1	1	1	1	2	1	3	1	1	4	1	1	1	1	2
1	1.75	1.75	1.75	1.5	1.5	1.25	2	6	6	6	2	1	1	5	1	1	6	5.8	1.2	1	1	1	2	1	1	2	2	1	2	2	1	1	2	2	1	2	1	2	2	1	1	2	2	2	2	1	1	1	1
2	1.75	1.5	2	1	5	1	2.25	1	1	1	1	1	1	1	1	1	1	1	1	1	1	1	1	1	2	2	4	1	5	1	1	2	6	2	1	2	1	1	4	1	2	1	2	3	1	1	1	4	2
2	1.75	1	1	1	6	1	3.5	4	4	7	1	1	1	1	1	1	1	3.4	1	1	1	1	1	1	3	4	1	1	7	1	1	1	4	1	1	1	1	1	3	1	1	1	1	2	1	1	1	6	1
2	1.75	1.25	2.25	1	4.5	1.5	1.25	3	1	4	1	1	1	2	1	1	2	2.4	1	1	1	1	1	2	2	2	2	1	5	1	1	1	3	2	1	2	1	1	1	1	1	1	1	1	2	1	1	4	5
2	1.75	1.5	1.25	1	2.25	1	1.75	2	2	2	1	1	1	2	1	2	1	1.8	1.2	1	1	1	2	1	2	2	2	1	2	1	1	1	2	2	1	2	1	1	1	2	2	1	1	1	1	1	1	2	1
2	1.75	1	1.75	1	2.5	1	1.5	1	1	2	1	1	1	1	1	1	1	1.2	1	1	1	1	1	1	1	2	2	1	3	1	1	1	1	2	1	2	1	1	1	1	1	1	1	1	1	1	1	3	1
3	1.75	2.75	1.75	1.5	2.75	1.5	2.5	3	4	4	2	1	1	2	1	1	4	3.4	1.2	1	2	1	2	2	2	3	1	1	2	2	2	3	3	2	1	2	2	1	1	2	3	1	1	2	2	2	1	3	2
3	1.75	2.25	1.25	1	2	1.25	2.75	1	2	2	1	1	1	2	1	1	2	1.8	1	1	1	1	2	1	2	3	1	1	3	1	1	3	1	2	2	1	2	1	3	1	3	1	2	2	1	1	1	2	1
4	1.75	1	2.75	2	1	1	2.75	7	7	7	1	1	1	1	1	1	7	5.8	1	1	1	1	1	1	2	2	3	1	1	1	2	2	1	3	1	2	1	1	3	4	1	2	1	3	1	1	1	1	2
4	1.75	1.5	3.25	2.25	1.25	2	2.25	1	3	3	1	1	1	3	1	1	2	2.4	1	1	1	1	2	1	3	4	5	1	1	1	3	3	1	1	2	1	1	1	2	3	2	1	2	1	2	3	2	2	1
5	1.75	1	3	1	1.5	1.5	3	3	3	5	3	1	1	1	1	1	2	2.8	1.4	1	1	1	1	1	2	4	5	1	2	1	1	4	1	3	3	2	1	4	3	3	1	1	1	3	1	1	1	1	2
5	1.75	3.5	4	2	2.75	2.5	2.75	6	7	4	1	1	1	4	1	1	4	5	1	1	2	7	4	1	1	3	6	2	5	1	5	2	1	1	6	3	1	6	1	7	5	1	1	4	1	4	7	5	6
5	1.75	2.25	3.5	2.5	2.25	1.5	3	3	3	4	1	1	1	2	1	1	2	2.8	1	4	1	2	1	1	3	3	5	2	3	1	2	4	2	2	2	4	1	1	2	6	3	1	1	3	2	5	1	3	3
7	1.75	2	2.75	3.75	1.25	4	1.75	3	5	5	2	2	1	3	1	2	4	4	1.6	4	4	4	3	4	2	2	2	3	1	4	4	4	1	2	4	1	3	4	2	3	2	3	1	2	4	3	3	2	2
8	1.75	2.75	4	5.25	1.25	2.25	2.5	3	5	5	2	1	1	3	1	1	2	3.6	1.2	5	2	2	2	2	3	1	5	5	1	2	5	6	2	1	2	1	2	3	4	2	4	5	2	4	2	2	2	1	3
1	2	3	2.5	1	1.5	1.75	2.25	2	2	2	1	1	2	1	2	2	1	1.6	1.6	1	1	1	3	1	2	2	4	1	2	1	1	3	1	2	2	3	2	1	2	1	2	1	2	3	2	2	1	2	2
1	2	3.25	2	1	2.75	1.5	3.75	5	5	5	2	1	2	6	1	1	4	5	1.4	1	1	1	3	1	2	1	1	1	4	1	1	5	3	3	2	1	1	1	3	1	2	1	2	3	1	1	1	2	3
1	2	2.75	2	1	1.5	1	2.5	4	4	5	1	1	1	1	1	1	3	3.4	1	1	1	1	3	1	2	2	2	1	1	1	1	3	1	2	1	3	1	1	1	1	3	1	2	3	1	1	1	1	3
1	2	1.75	1.75	1	1.25	2.5	2	4	4	6	1	1	1	5	1	1	5	4.8	1	1	2	1	2	2	2	2	3	1	2	1	1	2	1	2	3	1	1	1	2	1	2	1	2	2	3	3	1	1	2
1	2	5	3	1.25	2.75	1	3.5	4	5	6	1	1	1	3	1	1	5	4.6	1	1	1	1	6	1	2	4	4	1	5	1	2	4	1	2	1	3	1	1	2	2	6	1	2	5	1	2	1	5	2
2	2	2.5	2.25	1.5	4.5	1	2	2	2	2	3	1	1	1	1	1	2	1.8	1.4	1	1	1	2	1	2	3	3	1	5	1	1	2	3	2	1	3	1	1	2	1	2	1	1	2	1	1	1	4	3
2	2	2	2.5	1.75	2.5	2	2.5	3	4	4	4	2	2	3	2	2	3	3.4	2.4	1	1	1	2	2	2	2	2	2	2	2	2	2	2	2	2	2	2	2	2	2	2	2	2	2	2	2	2	2	2
3	2	1	1	1	1.5	1	1.5	5	5	5	1	1	1	1	1	1	1	3.4	1	1	1	1	1	1	2	2	1	1	1	1	1	2	1	2	1	1	1	1	2	1	1	1	2	1	1	1	1	1	1
3	2	3.5	2.5	1.25	2.5	1	2.5	6	6	5	1	1	1	4	1	1	4	5	1	1	1	1	2	1	1	1	4	1	1	2	1	5	1	2	1	3	1	1	4	2	4	1	2	1	1	1	1	2	4
4	2	1.75	1.75	2.25	1.25	1.5	2.75	1	2	2	1	1	1	5	1	1	3	2.6	1	1	1	2	2	1	2	2	2	2	1	2	2	4	2	2	3	2	1	1	4	3	2	2	2	3	1	2	2	1	1
5	2	1.5	2.75	1	2.75	1	2.75	1	5	5	1	1	1	4	1	1	1	3.2	1	1	1	1	2	1	2	3	3	4	4	1	1	4	1	2	1	5	1	1	2	1	2	1	2	3	1	3	1	4	2
5	2	3.25	2.25	1	2	1.5	1.75	5	4	4	1	1	1	4	1	1	4	4.2	1	1	1	1	4	2	2	2	5	1	2	1	1	3	3	3	1	3	1	3	1	1	3	1	1	2	2	1	1	2	2
5	2	2.5	2.25	2	2.25	2	2.25	1	3	3	1	1	1	3	1	1	3	2.6	1	1	1	1	2	1	2	2	2	2	2	1	3	3	2	2	2	4	1	1	2	3	2	2	2	3	3	3	1	2	2
6	2	1	1.5	3.75	1	2	1	1	4	5	1	1	1	1	1	1	4	3	1	5	2	2	1	2	1	1	1	2	1	3	5	1	1	1	3	1	3	1	1	1	1	1	5	1	1	1	1	1	1
7	2	1.25	2.25	3.5	2	5.75	1.5	1	5	5	2	2	2	2	2	2	2	3	2	5	5	5	2	7	2	2	2	2	2	5	4	4	4	4	5	2	5	2	2	4	1	1	1	1	5	4	4	1	1
1	2.25	3	1.75	1	2.25	1	2.5	3	3	3	1	1	1	3	1	1	3	3	1	1	1	1	3	1	2	3	2	1	4	1	1	3	2	2	1	3	3	1	3	1	3	1	3	3	1	1	1	3	2
1	2.25	3.25	2	1.5	3.5	1.5	2.25	4	4	4	1	1	1	2	1	1	2	3.2	1	1	1	1	3	1	2	2	2	2	4	1	1	2	3	2	2	2	2	1	2	2	3	2	2	3	1	2	1	4	3
1	2.25	6	1.75	1	3.5	1.25	3.5	4	4	5	2	1	1	2	1	1	4	3.8	1.2	1	1	1	6	1	2	4	2	1	6	1	1	6	3	1	1	3	2	1	2	1	6	1	2	3	1	1	1	5	2
1	2.25	2	1.25	1	1.75	1	3	3	5	5	2	2	1	4	1	2	3	4	1.6	1	1	1	2	1	2	2	2	1	1	1	1	3	1	3	1	1	3	1	2	3	2	1	2	4	1	3	1	2	1
2	2.25	3.25	1.75	1	4.5	2.25	2	2	4	5	1	1	1	2	1	1	4	3.4	1	1	1	1	4	1	2	3	2	1	4	1	1	4	5	3	4	2	2	1	3	1	3	1	1	2	2	2	1	4	2
3	2.25	1.5	1	1	1.25	1	2	3	2	2	1	1	1	4	2	2	3	2.8	1.4	1	1	1	1	1	2	2	1	1	1	1	1	1	1	3	1	1	2	1	3	1	1	1	2	1	1	1	1	1	1
3	2.25	1.75	2.25	1	2.75	1	2.25	2	2	3	1	1	1	1	1	1	1	1.8	1	1	1	1	2	1	3	3	2	2	3	1	1	1	2	2	1	3	2	2	2	1	1	1	1	2	1	3	2	4	4
3	2.25	3	1	1	1	1	3.25	2	4	5	1	1	1	3	1	1	1	3	1	1	1	1	3	1	3	6	1	1	1	1	1	5	1	4	1	1	1	1	3	1	4	1	1	1	1	1	1	1	1
4	2.25	1.25	1.5	1	1	1.75	2.5	3	3	4	1	1	1	3	1	1	3	3.2	1	1	1	1	1	3	3	2	2	1	1	1	1	3	1	2	2	1	1	1	3	1	2	1	3	2	1	2	1	1	1
4	2.25	4	2.75	1	1.5	1.25	4.25	2	5	5	1	1	1	2	1	1	2	3.2	1	1	1	1	5	1	4	4	3	1	2	3	1	5	2	1	1	3	1	1	7	1	3	1	3	4	1	1	1	2	1
5	2.25	1	2	1	1.5	1	1.75	1	1	3	1	1	1	2	1	1	1	1.6	1	1	1	1	1	1	2	1	5	1	1	1	1	3	2	4	1	4	1	1	3	1	1	1	1	1	1	1	1	2	1
5	2.25	1	1.75	1.75	1.25	2.75	2.75	1	4	4	1	1	1	1	1	1	1	2.2	1	1	1	1	1	3	2	2	2	1	1	1	3	1	1	2	3	1	3	2	3	4	1	1	3	3	3	2	2	2	2
5	2.25	3	6.25	1.75	1	1	4.5	1	1	2	1	1	1	1	1	4	1	1.2	1.6	2	1	4	4	1	3	5	6	1	1	1	1	6	1	3	1	6	1	2	3	5	3	1	1	5	1	1	4	1	7
1	2.5	7	3.5	2.25	5	1	1.25	1	4	4	2	1	1	1	1	1	3	2.6	1.2	2	5	3	7	1	1	1	5	2	7	1	1	7	3	2	1	6	3	2	1	5	7	1	1	1	1	1	4	6	6
2	2.5	2.75	1.5	1	4.5	1	2.75	3	1	1	1	1	1	2	1	1	1	1.6	1	1	1	1	2	1	3	4	2	1	7	1	1	2	1	2	1	2	1	1	1	1	2	1	1	1	1	1	1	6	2
2	2.5	3	1.5	1	5.25	1	3.25	5	6	6	1	1	1	6	1	1	5	5.6	1	1	1	1	3	1	2	2	1	1	4	1	1	3	4	2	1	2	1	1	2	1	3	1	2	3	1	1	1	5	2
3	2.5	4	1.5	2	2.5	1	3	2	5	6	1	1	1	3	1	1	2	3.6	1	2	1	1	4	1	3	2	1	2	3	1	2	4	1	3	1	1	5	1	4	1	4	2	2	3	1	4	1	2	3
3	2.5	1.5	1.75	1	3.25	1.25	2	4	5	5	2	2	2	2	2	2	5	4.2	2	1	1	1	2	1	2	2	2	1	3	1	1	2	4	4	2	2	1	1	2	1	1	1	2	2	1	1	1	3	2
4	2.5	2.25	2	1.5	1.5	1	3	2	3	3	1	1	1	1	1	1	2	2.2	1	1	1	1	3	1	2	2	2	1	1	1	1	5	2	3	1	1	1	1	5	1	3	2	3	3	1	2	1	1	2
4	2.5	4.75	2.25	1.25	1	1.25	3.25	1	5	6	1	1	1	2	1	1	2	3.2	1	1	1	1	5	1	1	1	1	2	1	1	1	6	1	4	1	2	1	1	1	1	4	2	1	7	1	3	1	1	6
4	2.5	1.75	2.5	3.25	1.25	1.75	3.5	2	6	6	1	1	1	4	1	1	5	4.6	1	3	4	2	3	2	2	2	4	5	1	2	4	5	2	3	2	1	5	5	6	4	2	1	3	3	2	6	2	1	1
5	2.5	3.75	3.75	3.75	2.5	1.75	4.5	5	6	6	2	1	1	5	2	1	6	5.6	1.4	3	1	4	3	1	2	4	4	3	2	1	4	5	1	2	2	5	1	4	5	5	4	4	3	4	2	3	6	3	4
5	2.5	2	2.5	1.5	2.25	1	2.25	2	2	2	2	2	2	2	2	2	2	2	2	1	1	1	1	1	3	1	1	1	1	1	1	3	2	3	1	3	1	1	2	1	1	1	1	4	1	1	1	3	3
6	2.5	1.25	5	3.25	1	1	3.75	2	4	4	6	4	1	1	1	3	1	2.4	3	3	1	1	1	1	4	2	7	1	1	1	3	4	1	4	1	1	1	1	6	1	1	4	1	5	1	1	1	1	1
2	2.75	3	2.5	1	3.75	2.75	2.5	2	4	5	1	1	1	3	1	1	4	3.6	1	1	1	1	3	4	3	2	2	2	5	2	1	2	1	3	2	4	1	1	2	2	3	1	2	3	3	3	1	4	4
3	2.75	2	2.5	1	3.75	1	4	1	3	5	1	1	1	2	1	1	1	2.4	1	1	1	1	2	1	3	3	2	1	4	1	1	3	1	2	1	1	1	1	4	1	2	1	3	3	1	1	1	5	4
3	2.75	2.75	1.5	1	3.25	1	3.25	2	2	2	2	1	1	1	1	1	1	1.6	1.2	1	1	1	2	1	2	3	3	1	3	1	1	2	2	3	1	2	2	1	3	1	3	1	3	3	1	2	1	3	1
4	2.75	3.5	4.75	2.5	1.75	1	4.75	1	1	4	1	1	1	2	1	1	5	2.6	1	2	1	1	3	1	4	4	6	1	3	1	2	4	1	2	1	3	1	1	6	1	5	1	2	5	1	1	1	4	3
5	2.75	3.5	4	2.5	4	2	3.25	5	5	5	2	1	1	6	2	1	6	5.4	1.4	2	1	5	3	2	2	3	4	2	4	5	2	5	4	2	2	4	2	4	2	5	3	1	3	3	2	3	5	4	4
5	2.75	2.25	3.25	1	2.25	1	4.25	1	4	6	5	3	1	1	1	1	2	2.8	2.2	1	1	1	3	1	3	4	3	1	2	1	1	3	1	4	1	2	1	1	4	2	2	1	2	4	1	1	1	4	2
6	2.75	3	2.75	4.75	3.5	4	3	4	4	4	4	4	4	4	4	4	5	4.2	4	5	3	3	3	4	3	3	3	5	4	4	5	3	4	3	4	3	5	4	3	3	3	5	3	3	4	5	4	3	3
7	2.75	4	4	6	2.5	3.75	2.5	2	1	3	2	1	3	4	4	5	5	3	3	7	5	6	6	4	1	3	3	6	4	1	4	1	1	1	6	1	1	1	1	5	6	6	3	1	1	2	1	3	4
7	2.75	2.75	3	2.75	3	3.5	3.25	3	2	3	2	3	3	3	2	3	3	2.8	2.6	3	2	3	2	3	3	4	3	3	3	3	2	3	2	3	3	4	4	3	4	3	2	3	2	3	4	4	4	4	3
1	3	5.25	2.5	1	4	1.25	3	1	1	2	1	1	1	2	1	1	2	1.6	1	1	1	1	5	1	4	5	3	1	6	1	1	4	3	2	1	3	1	1	1	1	5	1	2	2	2	1	1	6	4
3	3	2.25	1	1	2.5	1	3.25	4	4	5	1	1	1	3	1	1	4	4	1	1	1	1	2	1	4	3	1	1	2	1	1	1	3	3	1	1	1	1	5	1	1	1	2	1	1	1	1	3	1
3	3	2.75	1.75	2	2.25	1	3.75	4	5	5	1	1	1	2	1	1	3	3.8	1	1	1	1	2	1	3	3	2	1	2	3	1	4	1	2	1	2	1	1	2	1	2	1	2	2	1	2	1	2	2
4	3	1.25	2.75	1.5	1.25	1	4.75	4	5	6	1	1	1	2	1	1	1	3.6	1	1	1	1	2	1	6	5	5	1	2	1	3	5	1	3	1	4	1	1	6	1	1	1	2	5	1	1	1	2	2
5	3	2.25	3	1	3	1	3	2	2	2	1	1	1	1	1	1	2	1.8	1	1	1	1	2	1	3	3	4	1	2	1	1	3	3	4	1	3	1	1	3	2	2	1	2	3	1	1	1	3	3
5	3	3.75	3.25	1.25	3.25	1	3.25	1	3	3	1	1	1	1	1	1	1	1.8	1	1	1	3	4	1	3	3	5	1	6	1	2	4	2	3	1	4	1	3	3	4	4	1	3	3	1	3	1	4	4
1	3.25	3	3	2	3.5	1.25	3	5	5	5	1	1	1	7	1	1	7	5.8	1	2	4	2	4	1	3	4	4	3	3	6	1	4	2	4	1	2	3	1	2	3	4	4	3	3	2	1	5	4	4
1	3.25	5.5	2.75	1	5.75	2.25	4.5	4	4	4	1	1	1	5	1	1	5	4.4	1	1	4	1	6	1	6	4	4	1	6	1	1	6	5	1	6	1	3	1	6	1	5	1	2	2	1	1	1	6	5
2	3.25	4.25	3.5	1	6	1	4.25	4	4	5	1	1	1	5	1	1	4	4.4	1	1	1	1	4	1	1	3	5	1	7	1	1	5	5	4	1	4	1	1	6	4	4	1	4	4	1	1	1	5	4
3	3.25	2.5	1.75	2.25	3.5	2	4	2	2	5	3	1	1	4	1	1	6	3.8	1.4	1	1	1	3	1	4	3	3	2	4	1	2	6	4	5	4	3	3	1	6	1	3	1	2	5	2	1	1	3	2
4	3.25	2.5	2.25	2.5	1	1	4.25	1	1	2	1	1	1	1	1	1	2	1.4	1	2	1	1	3	1	4	3	3	2	1	1	3	5	1	3	1	2	1	1	6	1	3	2	4	5	1	3	1	1	2
4	3.25	3.25	3.5	1.25	2.25	1.5	4.5	5	6	6	2	1	1	6	1	1	4	5.4	1.2	1	1	2	4	1	4	4	5	1	5	1	2	6	2	3	3	4	2	5	6	1	3	1	4	5	1	4	1	3	4
5	3.25	4.25	5	2.75	3.5	2.75	4.25	2	3	3	1	1	1	4	1	1	2	2.8	1	1	1	1	3	3	3	3	5	1	4	1	4	5	3	4	4	5	1	1	3	4	5	2	2	4	2	2	1	4	5
1	3.5	6	2.25	1.75	5.25	1.25	3.5	3	2	5	1	1	1	3	2	1	5	3.6	1.2	1	4	4	6	1	4	4	3	1	6	1	3	4	5	5	2	2	1	1	4	1	7	2	2	3	1	1	1	6	4
2	3.5	1.25	2	1	5.25	1	4.5	3	2	3	1	1	1	1	1	1	1	2	1	1	1	1	1	1	4	5	3	1	6	2	1	3	5	3	1	2	1	3	3	1	1	1	4	4	1	1	1	5	3
3	3.5	1.5	1	1	1.25	1	3	1	1	1	1	1	1	1	1	1	1	1	1	1	1	1	2	1	4	1	1	1	2	3	1	1	1	4	1	4	2	1	1	1	2	1	3	3	1	1	1	1	1
3	3.5	1.5	1	1	2.5	1	2.5	1	2	2	1	1	1	1	1	1	1	1.4	1	1	1	1	1	1	4	1	1	1	2	1	1	1	2	3	1	1	1	1	3	1	1	1	2	2	1	1	1	2	1
3	3.5	3.5	3.5	1	4.25	2.5	4.25	1	4	5	1	1	1	3	1	6	7	4	2	1	1	1	3	2	4	4	6	5	3	1	1	3	2	4	6	5	1	1	2	1	5	1	4	4	1	3	1	6	1
4	3.5	4.5	3	1	2.25	1	6.25	5	6	6	2	1	1	3	1	1	5	5	1.2	1	1	1	5	1	2	5	4	1	2	1	1	7	1	4	1	1	1	1	7	1	5	1	7	7	1	3	1	2	5
8	3.5	4.25	3.75	4	3.75	3.75	3.5	1	4	4	5	4	3	3	4	4	4	3.2	4	3	2	3	4	5	5	4	2	3	4	5	4	4	4	2	4	5	4	4	2	5	5	4	3	3	4	2	2	4	4
1	3.75	4.75	2.75	1.25	3.5	1.25	4	4	7	7	1	1	1	3	1	1	3	4.8	1	1	5	1	6	1	4	4	5	1	6	2	2	4	1	3	2	5	1	3	4	3	4	1	4	4	1	3	1	5	3
1	3.75	2.25	2.75	1.5	3.25	1	4.25	1	3	4	1	1	1	3	1	1	2	2.6	1	1	3	1	2	1	4	4	3	1	3	1	2	4	3	5	1	2	3	1	4	1	2	1	3	5	1	2	1	3	4
1	3.75	4.75	4.5	4	4.5	3.75	4.25	4	4	4	4	4	4	4	4	4	4	4	4	4	4	4	4	4	4	4	5	4	5	4	4	5	4	3	3	5	4	5	5	4	5	4	4	4	4	4	4	5	5
1	3.75	4.25	1.5	2	2.25	1	3.5	1	2	4	1	1	1	2	1	1	3	2.4	1	1	2	1	3	1	4	2	1	1	2	1	1	4	1	4	1	4	1	1	2	3	4	1	2	4	1	2	1	1	1
2	3.75	3.75	2.5	1	6.25	1	4.75	3	6	6	1	1	1	3	1	1	2	4	1	1	1	1	3	1	4	5	5	1	7	1	1	5	4	4	1	3	1	1	4	1	4	1	3	3	1	1	1	7	3
3	3.75	3.25	2.5	1	2	1	4.75	3	1	3	1	1	1	5	1	1	5	3.4	1	1	1	1	4	1	5	5	5	2	5	1	1	3	1	3	1	4	3	1	5	2	3	1	4	5	1	5	1	3	3
4	3.75	2.75	1.75	2.25	2	1	5.5	2	3	4	3	1	1	3	1	1	6	3.6	1.4	2	1	1	3	1	4	4	2	1	1	1	2	7	3	3	1	3	1	1	7	2	2	3	4	5	1	3	1	2	1
4	3.75	4	4	1	2.25	1	6	1	3	5	1	1	1	2	1	1	6	3.4	1	1	1	1	4	1	3	6	5	2	3	1	1	7	4	4	1	5	4	1	7	1	4	1	6	6	1	5	1	2	4
5	3.75	3.25	3.25	1.5	3.75	1.25	3.5	1	1	2	1	2	2	2	2	2	2	1.6	1.8	1	1	1	4	1	3	3	3	1	4	1	1	4	4	4	1	3	1	1	2	1	3	2	4	4	2	2	2	4	4
1	4	1.5	3.75	1	1.25	1	5.25	1	5	5	1	1	1	2	1	1	2	3	1	1	1	1	2	1	5	5	4	1	1	1	1	3	1	5	1	1	1	1	5	1	2	1	4	4	1	1	1	1	3
2	4	5	3	1.5	4.5	1	4	2	2	2	1	1	1	1	1	1	3	2	1	1	1	1	5	1	2	2	1	1	7	1	1	6	4	3	1	2	1	1	6	1	7	1	7	4	1	1	1	7	5
2	4	4	2.25	1	4.25	1	3.5	1	2	2	1	1	1	1	1	1	2	1.6	1	1	1	1	5	1	5	4	3	2	5	1	1	1	2	2	1	2	1	1	4	1	4	1	5	5	1	2	1	5	4
4	4	2.5	3.25	1.25	1.25	1.25	3.75	5	4	6	1	1	1	2	1	2	3	4	1.2	1	1	4	1	1	4	5	6	1	1	1	2	2	1	5	1	1	1	4	3	6	4	1	3	5	1	1	2	2	1
4	4	2	2.5	2	1.5	1	5.25	1	3	5	1	1	1	4	1	1	1	2.8	1	1	1	1	2	1	5	6	3	1	2	1	3	6	3	4	1	2	1	1	6	1	2	1	5	4	1	1	1	1	2
5	4	4	4.75	3.25	5	4	5.25	5	5	4	3	1	1	6	1	1	5	5	1.4	1	5	6	3	4	4	5	5	5	5	4	4	5	5	3	6	3	6	6	6	4	4	4	4	4	4	4	4	4	4
5	4	3.25	4	4.75	1	4.5	4.25	4	4	4	1	1	1	5	4	1	4	4.2	1.6	4	4	4	4	4	4	4	4	4	4	5	4	1	1	4	6	4	4	4	3	5	1	4	1	5	1	4	7	1	4
7	4	3.75	4.75	3.5	4.5	4	3.25	3	4	5	3	2	3	4	5	4	5	4.2	3.4	3	2	3	4	5	6	4	5	3	5	3	4	4	5	3	4	5	6	5	4	3	4	2	3	4	5	6	4	5	3
8	4	4.5	4.5	3.5	5.25	4.75	3.5	4	3	4	4	3	6	5	6	2	5	4.2	4.2	5	4	6	3	5	5	4	5	6	4	5	3	3	5	5	5	4	4	6	6	5	5	3	2	3	4	3	6	5	4
8	4	4.75	4.5	4.75	4.25	5	4.25	6	5	4	5	4	4	5	5	4	4	4.8	4.4	5	5	4	5	5	3	4	5	5	5	4	5	4	4	4	5	5	4	4	4	4	5	4	5	4	5	5	5	4	4
1	4.25	4.25	5.25	1.75	3.5	1	5.25	1	4	5	1	1	1	3	1	1	1	2.8	1	1	1	1	4	1	4	4	6	1	5	1	2	6	3	6	1	4	2	1	6	1	5	1	4	6	1	4	1	5	6
2	4.25	2.25	2	1	5.25	1	3.75	5	1	2	4	1	1	5	1	1	1	2.8	1.6	1	1	4	5	1	6	6	5	4	7	1	1	4	5	5	1	4	2	2	1	1	2	1	1	1	1	1	3	6	1
3	4.25	5.25	3	1.75	4	1.75	5	2	4	3	1	1	1	1	1	1	2	2.4	1	1	1	1	6	1	5	5	4	1	6	2	2	5	3	4	3	2	5	2	5	5	5	2	2	5	1	1	4	5	3
1	4.5	5.75	5.5	1	6.25	1	5.5	5	4	3	4	3	2	4	4	3	3	3.8	3.2	1	1	1	5	1	4	5	7	1	7	1	1	4	6	4	1	4	1	1	5	1	4	1	3	5	1	1	1	5	4
2	4.5	4.5	4.5	4.5	4.5	4.75	4.5	2	3	3	3	3	3	3	4	4	4	3	3.4	5	5	5	5	5	5	5	5	5	5	4	4	4	4	4	4	4	4	4	4	5	5	5	5	5	5	5	5	5	5
3	4.5	2.25	1	1	3.5	1	5	1	1	1	1	1	1	1	1	1	1	1	1	1	1	1	3	1	5	4	1	1	4	1	1	3	4	5	1	4	5	1	5	1	2	1	4	4	1	2	1	2	1
3	4.5	4.75	5.75	4.75	5	5.25	5.25	3	2	3	5	4	3	4	5	5	3	3	4.4	5	4	4	4	5	4	5	6	5	4	5	4	6	5	5	6	4	5	5	5	5	5	6	5	5	5	6	5	6	5
3	4.5	3	2.25	1	5	1	5.5	1	2	2	1	1	1	1	1	1	2	1.6	1	1	1	1	3	1	6	6	3	1	6	1	1	3	4	5	1	2	1	1	4	1	2	1	3	4	1	2	1	5	2
4	4.5	4	4.75	4.25	3.75	3.75	4	5	6	4	5	6	4	5	3	2	4	4.8	4	5	6	6	4	6	7	5	6	2	3	3	5	2	3	2	3	2	2	5	4	5	3	3	4	4	2	3	5	4	6
4	4.5	4	4.25	2.75	3.75	4.5	5	3	5	4	3	4	6	5	4	5	5	4.4	4.4	2	4	3	3	4	4	5	4	6	6	2	3	4	3	5	4	5	6	6	4	4	5	3	5	4	6	3	2	4	4
4	4.5	5.5	3.75	1.25	2.75	1.25	5.25	1	4	4	1	1	1	2	1	1	1	2.4	1	1	1	1	6	1	4	7	5	1	4	1	1	6	3	6	2	5	1	1	7	1	5	1	4	4	1	1	1	3	1
5	4.75	2.75	3.5	1	3.25	1	6	1	2	3	1	1	1	3	1	1	1	2	1	1	1	1	3	1	6	6	5	1	6	1	1	3	1	3	1	5	1	1	2	3	6	1	5	6	1	1	1	5	6
2	5	5.75	4.5	2.25	5.5	1.25	4.75	4	4	5	1	1	1	4	1	1	4	4.2	1	1	1	1	5	1	5	5	5	1	6	1	1	4	4	3	2	5	2	2	4	1	6	6	6	6	1	1	1	6	5
3	5	1	1.5	1	1.75	1	4.75	3	4	5	1	1	1	2	1	1	1	3	1	1	1	1	1	1	5	4	1	3	2	1	1	2	2	5	1	3	4	1	4	1	1	1	5	5	1	4	1	2	3
3	5	4.25	3	1	4.25	1	4	1	4	4	1	1	1	1	1	1	1	2.2	1	1	1	1	5	1	5	5	3	1	4	1	1	4	3	5	1	4	2	1	4	1	4	1	5	3	1	1	1	4	5
3	5	5.75	3.5	1.25	4.5	1	6	1	5	6	1	1	1	1	1	1	4	3.4	1	1	2	2	5	1	6	7	4	3	6	1	1	6	4	6	1	5	6	2	5	3	6	1	4	7	1	5	1	6	5
4	5	5.75	4.25	3.75	3.75	1.25	7	2	6	6	1	1	1	3	1	1	4	4.2	1	3	3	5	7	1	6	7	7	4	2	1	4	7	4	6	1	3	1	2	7	5	7	4	7	7	2	6	2	6	2
5	5	5	5	3.5	5.5	2	4.75	3	4	4	5	3	4	5	5	6	3	3.8	4.6	2	1	1	5	1	5	5	5	1	6	2	5	6	5	5	3	5	3	4	5	5	5	2	5	6	1	2	2	6	6
7	5	5	4.75	5.75	4.25	3.75	4.75	4	5	3	4	3	2	3	3	4	4	3.8	3.2	4	5	3	3	3	4	4	4	4	5	5	6	6	5	5	3	5	3	2	2	6	7	7	7	5	4	2	3	3	3
8	5	5	5.25	4.25	4.75	5.75	4.25	4	5	5	4	5	3	5	6	4	6	5	4.4	4	6	5	5	6	5	4	5	5	6	3	4	5	6	5	6	5	4	5	3	4	5	4	6	4	5	4	5	4	6
3	5.25	2.5	2.25	1	3.5	1.5	3.75	1	7	7	1	1	1	1	1	1	4	4	1	1	1	1	3	1	6	6	2	7	2	1	1	2	2	6	3	2	1	1	2	1	3	1	3	3	1	4	1	5	1
4	5.25	3.75	4.25	2.5	3	1.5	5.75	3	6	6	1	1	1	2	1	1	4	4.2	1	2	1	1	4	1	6	5	5	1	4	4	2	5	4	4	2	6	1	3	7	1	4	3	5	6	1	2	1	4	4
4	5.25	6	2	1	4.25	1	4.75	2	2	1	1	1	1	5	1	1	5	3	1	1	1	1	6	1	4	5	5	1	6	1	1	6	4	6	1	6	1	1	6	1	6	1	5	6	1	2	1	4	1
5	5.25	5.75	5	2.5	3.5	2.75	4.5	1	4	5	1	3	2	3	3	5	6	3.8	2.8	3	2	1	6	3	4	3	5	2	6	3	2	3	3	5	3	6	1	4	6	4	5	1	6	5	1	3	3	4	7
5	5.25	5	5.25	4.25	5	3.25	4.75	2	3	2	3	1	3	6	2	3	6	3.8	2.4	2	3	4	6	5	5	6	6	4	6	2	4	4	5	5	3	5	3	2	4	7	5	6	6	4	3	4	5	5	4
3	5.5	3	2.25	1	4.75	1	6.25	1	4	4	1	1	1	4	1	1	6	3.8	1	1	1	1	4	1	6	6	1	1	6	1	1	5	4	6	1	3	3	1	6	2	5	1	6	6	1	1	1	5	5
3	5.5	2.5	1.5	1	5.5	1.75	5.25	3	1	1	1	1	1	4	1	1	6	3	1	1	1	1	5	1	6	6	3	1	7	1	1	1	4	4	1	2	1	1	3	1	1	1	5	5	4	1	1	6	1
4	5.5	4.25	5.5	1	3.25	1	5.25	1	4	5	1	1	1	2	1	1	2	2.8	1	1	1	1	5	1	6	6	7	1	5	1	1	6	4	5	1	5	1	1	6	1	4	1	7	7	1	1	1	5	6
5	5.5	4.5	4.75	1.75	2.25	1	5.75	3	4	4	1	1	1	3	1	1	4	3.6	1	1	1	1	6	1	7	7	7	1	3	1	2	4	1	7	1	6	1	1	5	5	4	1	2	7	1	1	5	4	5
5	5.5	5.25	6.25	3.75	4.75	1	5.5	1	2	6	2	1	1	3	1	1	1	2.6	1.2	3	1	3	5	1	7	6	7	1	5	1	5	5	6	7	1	5	1	1	6	1	5	1	4	6	1	1	1	6	7
3	5.75	3.75	4	1.5	3.25	1	5.25	1	3	3	4	1	4	1	2	2	3	2.2	2.6	1	1	1	4	1	6	5	5	2	5	1	2	3	2	6	1	4	1	1	5	3	5	1	5	5	1	5	1	4	5
3	5.75	4.5	4.25	1.75	4.75	2	5.25	2	2	2	1	1	1	1	1	1	1	1.6	1	2	2	2	5	2	6	6	5	5	5	1	1	5	5	6	2	5	5	2	4	2	4	2	5	5	2	4	2	5	4
3	6	5.25	4.75	5	4.25	3.75	5.25	5	4	4	5	3	2	5	3	2	4	4.4	3	4	5	3	4	4	6	6	6	5	4	5	5	6	4	6	3	4	3	5	6	4	6	5	6	5	4	5	4	6	5
3	6	6.75	3.75	1.75	6	1.75	5.5	3	6	6	1	1	1	3	1	1	3	4.2	1	1	2	2	7	1	6	6	5	2	7	3	2	6	5	7	3	6	2	2	4	3	7	2	5	5	2	1	1	7	5
4	6.75	7	5.5	1.25	3.25	2.75	6.75	1	6	6	3	1	5	7	6	6	7	5.4	4.2	1	1	1	7	2	6	6	6	1	1	3	1	5	4	7	4	7	1	1	7	1	7	1	7	7	4	4	2	4	6
1	1	1	1	1	1	1	1.25	1	1	1	1	1	1	1	1	1	6	2	1	1	1	1	1	1	1	1	1	1	1	1	1	1	1	1	1	1	1	1	1	1	1	1	1	1	1	1	1	1	1
1	1	1	1	1	1	3	1	1	3	3	1	1	1	1	1	1	1	1.8	1	1	1	1	1	3	1	1	1	1	1	3	1	1	1	1	4	1	1	1	1	2	1	1	1	1	4	1	1	1	1
1	1	4	1.25	1	1.5	1	2	3	3	3	1	1	1	4	1	1	2	3	1	1	1	1	3	1	1	2	2	1	2	1	1	4	1	1	1	2	1	1	2	1	2	1	1	2	1	2	1	2	1
2	1	2.25	2.5	1.25	6.75	1.25	1.5	4	6	1	1	1	1	4	1	1	3	3.6	1	2	1	1	3	1	1	1	4	1	7	1	1	3	6	1	2	3	1	1	4	2	2	1	1	1	1	3	1	7	2
2	1	3.75	1.5	1.25	5	2	2	4	6	6	1	1	1	6	1	1	6	5.6	1	1	1	1	3	1	1	3	3	1	7	1	2	4	3	1	5	1	1	1	4	4	4	1	1	1	1	1	5	4	1
2	1	1	1	1	3.5	1	1.5	5	5	6	1	1	1	1	1	1	4	4.2	1	1	1	1	1	1	1	1	1	1	5	1	1	2	3	1	1	1	1	1	3	1	1	1	1	1	1	1	1	2	1
3	1	1	1	1	1.25	1	1.5	2	4	3	1	1	1	1	1	1	3	2.6	1	1	1	1	1	1	1	2	1	1	2	1	1	1	1	1	1	1	1	1	1	1	1	1	1	1	1	1	1	1	1
3	1	1	1	1	1	1	1	1	1	1	1	1	1	1	1	1	1	1	1	1	1	1	1	1	1	1	1	1	1	1	1	1	1	1	1	1	1	1	1	1	1	1	1	1	1	1	1	1	1
4	1	1.75	3	1	1	1	3.25	1	1	1	1	1	1	3	1	1	1	1.4	1	1	1	1	1	1	1	4	4	1	1	1	1	5	1	1	1	3	1	1	4	1	3	1	1	5	1	1	1	1	2
4	1	1	1	1	1	1.75	1	3	5	5	1	1	1	3	1	1	3	3.8	1	1	1	3	1	1	1	1	1	1	1	4	1	1	1	1	4	1	1	1	1	3	1	1	1	1	1	1	1	1	1
4	1	1	1	1	1	1.5	1	2	3	4	1	1	1	1	1	1	3	2.6	1	1	1	1	1	1	1	1	1	1	1	1	1	1	1	1	3	1	1	1	1	1	1	1	1	1	1	2	1	1	1
4	1	1	1.5	1	1	1.25	1.75	1	2	2	1	1	1	3	1	1	1	1.8	1	1	1	1	1	1	1	1	1	1	1	1	1	1	1	1	1	1	1	1	2	1	1	1	1	2	2	1	1	1	1
4	1	1	2.75	1.25	1	3	2.25	3	5	5	2	2	1	3	1	1	1	3.4	1.4	1	2	1	1	3	1	2	3	1	1	1	2	2	1	1	4	1	1	2	1	4	1	1	1	3	4	2	3	1	1
5	1	1.25	2.5	1.75	1	2	1.5	4	4	4	1	1	1	2	1	1	3	3.4	1	1	1	3	2	2	1	1	4	2	1	2	3	2	1	1	4	1	1	3	1	4	1	1	1	2	1	3	2	1	4
5	1	1.25	3.25	1	2	1	1.5	2	5	5	1	1	1	1	1	1	1	2.8	1	1	1	1	1	1	1	1	6	1	3	1	1	1	1	1	1	3	1	1	3	3	2	1	1	2	1	1	1	2	3
5	1	1.25	2	1	2	1	1.5	1	7	7	1	1	1	1	1	1	1	3.4	1	1	1	1	1	1	1	2	3	1	1	1	1	1	1	1	1	1	1	1	1	1	1	1	1	1	1	1	1	2	3
5	1	1	1.5	1	1	1	1.5	1	1	1	1	1	1	1	1	1	1	1	1	1	1	1	1	1	1	1	3	1	1	1	1	1	1	1	1	1	1	1	1	1	1	1	1	2	1	1	1	1	1
5	1	1	1.25	1	1	1	1	1	7	7	1	1	1	1	1	1	1	3.4	1	1	1	1	1	1	1	1	2	1	1	1	1	1	1	1	1	1	1	1	1	4	1	1	1	1	1	1	1	1	1
5	1	1	4	1	1.5	4	2.25	7	7	2	1	1	1	1	1	1	7	4.8	1	1	1	1	1	7	1	1	7	1	1	6	1	1	1	1	7	1	1	7	1	7	1	1	1	6	1	1	7	3	6
5	1	1	1.25	1	2	5	1	1	1	3	1	1	1	1	1	1	1	1.4	1	1	1	1	1	6	1	1	1	1	3	1	1	1	1	1	7	1	1	1	1	1	1	1	1	1	2	1	1	3	1
6	1	1	1	4.5	1	2	1	4	5	5	1	1	1	1	1	1	1	3.2	1	5	1	1	1	1	1	1	1	1	1	1	5	1	1	1	1	1	5	1	1	1	1	4	1	1	1	1	1	1	1
6	1	1	1.5	4.25	1	2.75	1	1	1	1	1	1	2	1	1	1	2	1.2	1.2	5	1	1	1	2	1	1	1	2	1	1	4	2	1	1	5	1	2	1	1	1	1	4	1	1	2	2	1	1	1
6	1	1	1	4.75	1	2.75	1	1	6	6	1	1	1	2	1	1	1	3.2	1	6	1	2	1	2	1	1	1	3	1	5	4	1	1	1	2	1	2	3	1	2	1	4	1	1	2	5	2	1	1
6	1	1	1	6.75	1	6	1	2	2	5	1	1	1	3	1	1	2	2.8	1	6	4	4	1	6	1	1	1	5	1	7	7	1	1	1	5	1	4	6	1	3	1	7	1	1	6	6	6	1	1
6	1	1	1	2.75	1	4	1	2	2	3	1	1	1	3	1	1	2	2.4	1	3	1	2	1	5	1	1	1	2	1	5	4	1	1	1	5	1	3	4	1	4	1	2	1	1	2	1	2	1	1
6	1	1	1	2.25	5	1	1	3	6	6	1	1	1	1	1	1	6	4.4	1	3	5	1	1	1	1	1	1	1	5	2	3	1	5	1	1	1	1	1	1	1	1	1	1	1	1	3	3	5	1
6	1	1.75	2	5	1	2.25	1.25	2	5	5	1	1	1	4	1	1	1	3.4	1	3	1	2	2	1	1	1	3	1	1	1	7	5	1	1	4	3	3	1	2	1	1	7	1	1	1	3	1	1	1
6	1	1.25	1	6	1	3.5	1	3	5	6	2	1	1	5	1	1	1	4	1.2	6	5	5	1	2	1	1	1	6	2	6	7	1	1	1	5	1	6	6	1	5	2	6	1	1	1	6	5	1	1
6	1	1	1	2	1	1.25	1	1	2	2	1	1	1	1	1	1	1	1.4	1	2	1	1	1	1	1	1	1	1	1	1	3	1	1	1	2	1	1	1	1	1	1	2	1	1	1	1	1	1	1
6	1	1	2.75	6.5	1	4.25	2	5	6	6	1	1	1	4	1	1	4	5	1	6	1	7	1	5	1	1	5	2	1	6	7	4	1	1	5	1	6	5	1	4	1	7	1	1	1	1	1	1	1
6	1	1	1	6.25	1	3	1	4	5	6	1	1	1	4	1	1	3	4.4	1	7	3	4	1	3	1	1	1	5	1	4	6	1	1	1	3	1	5	4	1	4	1	7	1	1	2	4	3	1	1
6	1	1	2.5	5	1	5	1	1	1	1	1	1	1	1	1	1	1	1	1	7	2	4	1	6	1	1	1	3	1	3	5	1	1	1	7	1	2	2	1	1	1	7	1	1	3	7	2	1	1
6	1	1	1	2	1	3.5	1	1	4	4	1	1	1	1	1	1	1	2.2	1	2	1	1	1	4	1	1	1	1	1	4	2	1	1	1	4	1	1	1	1	1	1	2	1	1	3	1	1	1	1
6	1	1	1.25	3.75	1	3.25	1	4	5	5	1	1	1	4	1	1	5	4.6	1	3	1	1	1	3	1	1	1	1	1	3	5	1	1	1	3	1	1	1	1	1	1	5	1	1	2	1	1	1	1
6	1	1	1	5	1	4.25	1	1	2	2	1	1	1	3	1	1	1	1.8	1	6	2	3	1	3	1	1	1	2	1	6	6	4	1	1	5	1	4	1	1	4	1	5	1	1	3	2	5	1	1
6	1	1	1	1.25	1	1	1	1	1	1	1	1	1	1	1	1	1	1	1	2	1	1	1	1	1	1	1	1	1	1	1	1	1	1	1	1	1	1	1	1	1	1	1	1	1	1	1	1	1
6	1	1	1.25	7	1	2.5	1	1	6	6	1	1	1	1	1	1	1	3	1	7	1	7	1	1	1	1	1	7	1	2	7	1	1	1	7	1	7	7	1	1	1	7	1	1	1	7	1	1	1
6	1	1	1	2.75	1	3.5	1	1	6	6	1	1	1	2	1	1	4	3.8	1	4	1	2	1	4	1	1	1	3	1	5	2	1	1	1	5	1	2	4	1	4	1	1	1	1	1	4	5	1	1
6	1	1	1	4.75	1	4.25	1	1	3	5	2	1	1	2	2	2	2	2.6	1.6	5	1	3	1	5	1	1	1	3	1	4	5	3	1	1	5	1	3	3	1	3	1	5	1	1	2	4	1	1	1
6	1	1	1	6.5	1	6	1	3	4	4	1	1	2	5	1	1	2	3.6	1.2	7	1	1	1	6	1	1	1	6	1	5	7	1	1	1	5	1	5	2	1	2	1	7	1	1	6	6	4	1	1
6	1	1	1.75	5.75	1.25	4.5	1	2	2	3	1	1	1	1	1	1	2	2	1	6	2	3	1	4	1	1	2	3	1	3	7	3	1	1	4	1	4	5	1	1	1	7	1	1	5	4	3	1	1
6	1	1	1	6	1	5.25	1	2	7	7	1	1	1	2	1	1	2	4	1	6	3	3	1	6	1	1	1	6	1	1	6	1	1	1	5	1	7	3	1	2	1	6	1	1	5	5	3	1	1
6	1	1	1	3.25	1	3	1	6	6	6	1	1	1	3	1	1	1	4.4	1	1	1	1	1	1	1	1	1	1	1	6	5	1	1	1	6	1	2	2	1	1	1	4	1	1	1	4	2	1	1
6	1	1	1	3.25	1	4.75	1	5	5	5	3	1	1	6	1	1	5	5.2	1.4	5	5	5	1	5	1	1	1	5	1	5	5	1	1	1	5	1	5	5	1	5	1	2	1	1	4	2	4	1	1
6	1	1	1	2.25	1	4.5	1	4	6	6	1	1	1	4	1	1	3	4.6	1	2	1	1	1	4	1	1	1	2	1	5	2	1	1	1	5	1	2	2	1	1	1	3	1	1	5	4	3	1	1
7	1	1	1	5.25	1	5.5	1	4	6	6	1	1	1	4	1	1	4	4.8	1	5	5	5	1	6	1	1	1	4	1	6	6	1	1	1	6	1	4	5	1	5	1	5	1	1	5	4	3	1	1
7	1	1	1.75	5.75	1	4.5	1	1	5	5	1	1	1	1	1	1	1	2.6	1	6	1	1	1	5	1	1	1	1	1	3	6	2	1	1	5	1	2	3	1	1	1	5	1	1	4	1	1	1	1
7	1	1	1	6	1	4.75	1	6	6	6	1	1	1	6	1	1	6	6	1	6	6	6	1	6	1	1	1	6	1	1	6	1	1	1	6	1	6	1	1	1	1	6	1	1	6	4	5	1	1
7	1	1	1	5.75	1	6.25	1	6	6	6	3	1	1	5	1	1	2	5	1.4	6	4	6	1	7	1	1	1	5	1	6	5	1	1	1	6	1	6	6	1	6	1	6	1	1	6	5	5	1	1
7	1	1	3	5.75	1	5.75	2	2	4	5	3	1	1	5	2	2	5	4.2	1.8	7	2	4	1	6	1	1	5	3	1	6	6	4	1	1	7	1	3	5	2	2	1	4	1	3	5	2	2	1	1
7	1	1	1	2	1	5.75	1	1	2	3	1	1	1	4	1	1	4	2.8	1	2	1	1	1	6	1	1	1	1	1	5	2	1	1	1	6	1	1	1	1	1	1	1	1	1	5	1	1	1	1
7	1	1	1	6.25	1	6.5	1	2	4	5	2	1	1	4	1	1	4	3.8	1.2	7	1	6	1	7	1	1	1	5	1	5	6	1	1	1	6	1	5	6	1	4	1	6	1	1	7	4	2	1	1
7	1	1	1	3.75	1	7	1	4	7	7	1	1	1	7	1	1	7	6.4	1	6	6	6	1	7	1	1	1	2	1	7	4	4	1	1	7	1	5	4	1	3	1	2	1	1	7	1	7	1	1
7	1	1	1	3.75	1	5.75	1	3	4	4	1	1	1	3	1	1	4	3.6	1	5	3	4	1	6	1	1	1	4	1	6	4	1	1	1	6	1	4	4	1	4	1	3	1	1	5	4	5	1	1
7	1	1	1	2.5	1	2.75	1.75	1	5	5	4	1	1	1	1	1	1	2.6	1.6	1	1	1	1	2	1	1	1	1	1	2	4	2	1	1	4	1	2	1	2	1	1	3	1	1	1	1	1	1	1
7	1	1.5	1.5	2	1.25	2.75	1	3	3	4	4	2	2	5	2	3	3	3.6	2.6	3	3	3	1	3	1	1	1	2	1	2	2	1	1	1	3	1	3	2	1	2	1	2	1	1	2	1	2	1	1
7	1	1	1	4	1	7	1	6	1	6	1	1	1	6	1	1	7	5.2	1	7	7	7	1	7	1	1	1	1	1	6	1	1	1	1	7	1	7	7	1	7	1	1	1	1	7	1	7	1	1
7	1	1	1	4	1	3.75	1	1	6	6	6	1	1	3	1	1	1	3.4	2	5	1	1	1	2	1	1	1	1	1	5	3	1	1	1	4	1	5	2	1	1	1	3	1	1	4	3	2	1	1
7	1	1	1	7	1	5.5	1.75	1	4	5	1	1	1	2	1	1	1	2.6	1	7	4	6	1	7	1	1	1	5	1	6	7	4	1	1	7	1	7	7	1	5	1	7	1	1	7	7	7	1	1
7	1	1	1	4	1	3.75	1	6	6	6	1	1	1	1	1	1	1	4	1	5	1	1	1	5	1	1	1	3	1	2	5	1	1	1	4	1	2	1	1	1	1	3	1	1	3	1	1	1	1
7	1	1	1	2	1	4.25	1	1	4	4	2	1	1	1	1	1	1	2.2	1.2	2	1	2	1	4	1	1	1	1	1	4	2	1	1	1	5	1	1	2	1	1	1	2	1	1	3	1	1	1	1
7	1	1	1.25	3	1	6.75	1	1	4	2	1	1	1	3	1	1	3	2.6	1	3	4	5	1	7	1	1	1	3	1	4	3	1	1	1	7	1	3	3	1	5	1	3	1	1	6	2	4	1	1
7	1	1	1	5.5	1	5.75	1	1	5	5	1	1	1	2	1	1	1	2.8	1	7	1	1	1	6	1	1	1	1	1	5	6	1	1	1	5	1	1	3	1	1	1	4	1	1	6	1	1	1	1
7	1	1	1	1	1	1	1	1	1	6	1	1	1	1	1	1	1	2	1	1	1	1	1	1	1	1	1	1	1	1	1	1	1	1	1	1	1	1	1	1	1	1	1	1	1	1	1	1	1
7	1	1	1	5.75	1	5.5	1	5	6	6	1	1	1	3	1	1	3	4.6	1	7	5	5	1	5	1	1	1	4	1	5	7	1	1	1	7	1	5	5	1	5	1	5	1	1	5	5	5	1	1
7	1	1	1.5	3.25	1	2.75	1	2	2	2	1	1	1	2	1	1	4	2.4	1	2	1	2	1	3	1	1	1	1	1	3	4	1	1	1	2	1	2	1	1	2	1	3	1	1	3	4	4	1	1
7	1	1	2.75	6.5	1	4.5	1	1	1	3	3	3	1	1	1	3	1	1.4	2.2	7	1	3	1	3	1	1	1	4	1	3	6	3	1	1	5	1	4	4	1	1	1	6	1	1	4	5	2	1	1
8	1	1	1	1	1	4	1	2	5	5	1	1	1	4	1	1	3	3.8	1	1	1	6	1	2	1	1	1	1	1	6	1	1	1	1	5	1	4	4	1	4	1	1	1	1	5	1	6	1	1
8	1	1	1	7	1	7	1	2	7	7	1	1	1	1	1	1	4	4.2	1	7	1	7	1	7	1	1	1	5	1	7	7	1	1	1	7	1	6	7	1	7	1	7	1	1	7	4	7	1	1
8	1	1	1	4.5	1	3.5	1	3	3	3	1	1	1	4	1	1	5	3.6	1	5	5	6	1	3	1	1	1	4	1	5	5	3	1	1	5	1	5	5	1	5	1	5	1	1	3	4	6	1	1
8	1	1	1	2.5	1	2	1	1	2	2	1	1	1	1	1	1	1	1.4	1	3	1	2	1	2	1	1	1	1	1	2	2	1	1	1	2	1	1	2	1	2	1	2	1	1	2	2	1	1	1
8	1	1.25	3.25	5.5	1	2	1	3	6	6	2	1	1	3	1	1	2	4	1.2	5	2	2	1	2	1	1	4	1	1	3	6	4	1	1	2	1	2	3	2	2	1	5	1	1	2	1	1	1	2
8	1	1	1.5	5.25	1	3.5	1	3	5	6	1	1	1	2	1	1	4	4	1	6	5	5	1	4	1	1	2	5	1	5	5	1	1	1	4	1	6	6	1	6	1	5	1	1	1	5	5	1	1
8	1	1	2.5	2.25	1.5	4	1.25	2	4	5	1	1	1	5	2	1	4	4	1.2	3	2	3	1	3	1	2	3	1	2	2	4	3	1	1	4	2	1	2	1	3	1	1	1	1	4	3	1	1	1
8	1	1	1	5.25	1	2.5	1	1	4	4	1	1	1	1	1	1	1	2.2	1	5	1	6	1	4	1	1	1	2	1	6	6	1	1	1	4	1	6	6	1	5	1	5	1	1	1	4	5	1	1
8	1	1	1.25	1.25	1	1	1	1	1	1	1	1	1	1	1	1	1	1	1	2	1	1	1	1	1	1	1	1	1	1	1	1	1	1	1	1	1	2	1	1	1	1	1	1	1	1	1	1	1
8	1	1.25	2.5	4.75	1	5.5	1	6	6	6	2	1	1	5	1	1	5	5.6	1.2	5	2	7	2	6	1	1	2	2	1	6	5	1	1	1	6	1	1	5	1	6	1	4	1	1	5	3	4	1	3
8	1	1	1	6.75	1	3.25	1.5	1	2	6	1	1	1	4	1	1	1	2.8	1	7	7	7	1	3	1	1	1	7	1	7	7	2	1	1	6	1	7	7	1	7	1	6	1	1	1	7	7	1	1
8	1	1	1.25	4.75	1	5	1	4	6	6	3	1	1	4	1	1	1	4.2	1.4	6	1	7	1	6	1	1	1	2	1	6	6	1	1	1	5	1	4	7	1	5	1	3	1	1	5	4	1	1	1
8	1	1.25	1.5	2.25	1	2.5	1	1	6	6	1	1	1	1	1	1	1	3	1	2	1	1	2	1	1	1	1	1	1	1	3	2	1	1	4	1	1	1	1	2	1	2	1	1	1	1	1	1	1
8	1	1	1.25	2.25	1	2.25	1	1	2	2	1	1	1	1	1	1	1	1.4	1	2	1	2	1	3	1	1	1	1	1	2	2	1	1	1	2	1	2	2	1	2	1	2	1	1	2	1	1	1	1
8	1	2.5	2.5	4	1.25	2	2	1	4	5	1	1	1	1	1	1	2	2.6	1	5	1	2	2	1	1	2	2	3	1	2	4	3	1	1	3	1	1	4	3	2	3	4	1	2	1	3	2	1	2
8	1	1	1.5	4.5	1	5.75	1	1	3	4	1	1	1	5	1	1	3	3.2	1	5	5	7	1	6	1	1	1	6	1	6	5	1	1	1	6	1	7	6	1	6	1	3	1	1	6	6	7	1	1
8	1	1	1.25	3.25	1.25	4	1	5	3	3	1	2	1	2	1	1	5	3.6	1.2	5	7	6	1	4	1	1	1	4	1	2	3	2	1	1	4	1	5	6	1	4	1	2	1	1	3	1	7	1	1
8	1	1	1	2	1	4.75	1	1	3	5	1	1	1	2	1	1	2	2.6	1	4	3	7	1	4	1	1	1	4	1	6	1	1	1	1	6	1	4	7	1	6	1	2	1	1	4	3	7	1	1
8	1	1	1	1	1	2	1	1	1	1	1	1	1	1	1	1	1	1	1	1	1	1	1	2	1	1	1	1	1	1	1	1	1	1	2	1	1	2	1	1	1	1	1	1	2	1	2	1	1
8	1	1	2	4	1	3.5	1.25	2	4	5	1	1	1	3	1	1	3	3.4	1	4	3	6	1	4	1	1	2	3	1	4	5	1	1	1	2	1	3	6	1	5	1	2	1	1	2	4	3	1	1
8	1	1	1	1.75	2.75	4.75	1	1	2	6	1	1	1	2	1	1	4	3	1	2	3	6	1	6	1	1	1	5	1	6	2	1	4	1	6	1	2	6	1	6	1	2	1	1	3	1	1	2	1
8	1	1	1.25	2.5	1	4	1	2	2	4	1	1	1	2	1	1	3	2.6	1	4	2	5	1	4	1	1	2	3	1	4	2	1	1	1	5	1	2	5	1	4	1	1	1	1	1	4	6	1	1
8	1	1	1	4	1	5.5	1	6	7	7	1	1	1	6	1	1	6	6.4	1	7	7	7	1	7	1	1	1	1	1	7	1	1	1	1	7	1	7	7	1	7	1	1	1	1	1	1	7	1	1
8	1	1	2.5	2.25	1	6.25	1	6	6	6	1	5	1	6	1	1	6	6	1.8	6	6	6	1	6	1	1	1	6	1	1	1	1	1	1	6	7	1	1	1	1	1	1	1	1	7	1	7	1	7
1	1.25	4.75	2.75	1.25	3	1	1.75	1	6	6	2	1	1	2	1	1	1	3.2	1.2	1	1	1	5	1	1	1	5	1	1	4	1	2	1	1	1	1	1	1	1	1	4	2	2	2	1	1	1	5	1
1	1.25	4.75	3.25	1	6	1.25	1.25	1	3	5	1	1	1	1	1	1	1	2.2	1	1	1	1	6	1	2	2	6	1	7	1	1	3	6	1	2	7	1	1	3	3	5	1	1	1	1	1	1	6	5
2	1.25	1.5	1.5	1	3.5	1.75	2	2	4	6	1	1	1	4	1	1	5	4.2	1	1	1	1	2	1	2	2	2	1	5	1	1	3	3	1	4	1	1	1	3	3	1	1	1	2	1	2	2	2	2
2	1.25	6	4	1	6.5	1	2.25	4	5	7	1	1	1	1	1	1	1	3.6	1	1	1	1	7	1	2	2	6	1	7	1	1	5	5	1	1	3	1	1	1	1	5	1	1	1	1	1	1	7	7
2	1.25	3	1.5	1.5	4	3.25	3.25	2	6	6	1	1	1	3	1	1	4	4.2	1	1	1	1	4	1	2	4	2	1	4	3	3	1	1	1	5	1	2	1	1	1	2	1	1	2	6	2	1	3	2
2	1.25	2.25	1	1	2.75	1.5	1.5	1	1	2	1	1	1	2	1	1	2	1.6	1	1	1	1	2	1	1	2	1	1	4	1	1	2	2	1	3	1	1	1	2	1	3	1	1	1	1	1	1	2	1
2	1.25	1	1.25	1	4.5	1	2.25	1	3	3	1	1	1	4	1	1	3	2.8	1	1	1	1	1	1	1	4	1	1	6	1	1	2	3	2	1	1	1	1	2	1	1	1	1	1	1	1	1	4	1
3	1.25	1	1	1	1.75	1	1.75	1	5	5	1	1	1	1	1	1	1	2.6	1	1	1	1	1	1	2	1	1	1	2	1	1	1	1	1	1	1	1	1	2	1	1	1	1	2	1	1	1	1	1
4	1.25	1.5	1.25	1.5	1	3	3.5	5	6	6	2	1	1	2	1	1	5	4.8	1.2	1	1	1	2	2	2	1	1	1	1	4	2	4	1	1	3	1	3	4	5	4	2	2	1	5	3	4	2	1	1
5	1.25	1	1.25	1.75	1	2	1.5	4	5	5	1	1	1	2	1	1	1	3.4	1	1	1	2	1	1	1	2	2	1	1	2	3	1	1	1	4	3	1	1	2	3	1	1	1	1	2	1	1	1	1
5	1.25	1	3.75	1	1.25	1	2.75	3	3	3	1	1	1	5	1	1	6	4	1	1	1	1	1	1	2	4	5	1	2	1	1	2	1	1	1	3	1	1	3	1	1	1	1	2	1	1	1	1	3
8	1.25	1.5	1.5	3	1	4.5	1.25	1	5	5	1	1	1	3	1	1	6	4	1	4	3	3	1	5	1	1	1	3	1	6	4	1	1	1	5	1	4	6	1	5	1	2	1	1	4	3	1	1	1
8	1.25	1.5	2.5	2.75	3	2.25	1.5	5	3	4	3	1	1	1	1	1	1	2.8	1.4	4	3	4	1	2	2	1	2	3	1	3	2	4	5	1	2	1	4	3	2	4	2	3	1	2	3	2	2	4	1
1	1.5	2	1	1	2	1	2.5	2	6	6	1	1	1	6	1	1	1	4.2	1	1	1	1	2	1	2	1	1	1	3	1	1	4	1	2	1	1	1	1	2	1	3	1	1	4	1	1	1	3	1
2	1.5	5	2.25	1	6.75	1	3.75	5	5	5	1	1	1	1	1	1	4	4	1	1	1	1	6	1	1	6	3	1	7	1	1	5	6	1	1	1	1	1	6	1	6	1	3	3	1	1	1	7	3
2	1.5	2	1.25	1	6	1.25	2.75	2	5	6	1	1	1	2	1	1	2	3.4	1	1	1	1	2	1	1	4	2	1	6	1	1	4	4	1	2	2	1	1	4	1	3	1	2	2	1	1	1	6	1
3	1.5	1	1	1	1.75	1	1.25	2	4	4	1	1	1	2	1	1	3	3	1	1	1	1	1	1	2	1	1	1	2	1	1	1	1	2	1	1	1	1	1	1	1	1	1	1	1	1	1	2	1
4	1.5	2.25	1.5	2	1	2	4.25	3	4	5	4	1	1	1	1	1	5	3.6	1.6	1	1	1	3	2	1	5	2	1	1	2	5	3	1	2	3	4	2	1	5	4	2	1	2	2	1	6	2	1	1
5	1.5	1	2	1	1.25	1	1.75	1	1	1	1	1	1	1	1	1	1	1	1	1	1	1	1	1	1	1	3	1	1	1	1	1	1	1	1	2	1	1	1	3	1	1	1	1	1	1	1	1	3
7	1.5	1	2	1	1.25	2	1.25	2	1	4	1	1	1	6	1	1	1	2.8	1	1	1	1	1	1	1	2	2	1	1	3	1	2	1	3	3	1	1	1	1	1	1	1	1	1	2	1	2	2	1
8	1.5	1	1.25	3.25	1.5	1.75	1.25	2	3	4	1	1	1	3	1	1	1	2.6	1	3	1	1	1	1	1	1	2	1	2	1	4	3	1	1	2	1	1	3	1	2	1	3	1	1	2	1	1	1	1
2	1.75	2.25	1.5	1	6.5	1	1.75	3	5	5	1	1	1	5	1	1	5	4.6	1	1	1	1	1	1	2	2	2	1	6	1	1	1	6	2	1	2	1	1	2	1	2	1	1	2	1	1	1	6	2
3	1.75	4	1.75	1	4.5	1	2.5	1	3	4	1	1	1	1	1	1	1	2	1	1	1	1	4	1	2	1	2	1	6	1	1	3	3	2	1	1	1	1	3	1	4	1	2	2	1	1	1	4	3
3	1.75	1	1.25	1	2	1	2.25	1	4	4	1	1	1	4	1	1	4	3.4	1	1	1	1	1	1	2	2	2	1	2	1	1	1	2	2	1	1	1	1	1	2	1	1	1	2	1	1	1	2	1
3	1.75	1	1	1	1.25	1	1.5	4	6	6	1	1	1	4	1	1	4	4.8	1	1	1	1	1	1	2	1	1	5	1	2	1	1	1	2	1	1	6	1	1	1	1	1	1	1	1	6	1	1	1
4	1.75	1.5	1.25	1	1.25	1	2.25	1	5	6	1	1	1	4	1	1	3	3.8	1	1	1	2	2	1	2	2	2	1	2	1	1	2	1	2	1	2	1	1	2	1	1	1	2	2	1	1	1	1	1
5	1.75	1.25	3	1.25	1.25	1	2.25	1	4	5	1	1	1	1	1	1	1	2.4	1	1	1	1	1	1	2	2	4	1	1	1	2	3	1	2	1	2	1	1	1	4	2	1	1	2	1	1	3	2	4
7	1.75	1	1.25	3.5	1	4.25	1.25	3	5	5	2	2	1	1	1	1	2	3.2	1.4	5	2	2	1	4	1	1	1	3	1	4	2	1	1	1	5	1	3	2	1	3	1	2	1	1	4	2	1	1	1
7	1.75	1.5	1.5	2.75	1.5	3	1.5	5	5	5	3	2	1	4	2	2	5	4.8	2	1	2	4	1	2	1	1	1	3	1	5	3	3	2	3	4	2	2	4	3	3	1	3	1	1	5	3	3	1	1
8	1.75	2	6	6	2.5	1	2	3	4	3	4	2	1	1	1	2	1	2.4	2	6	1	1	2	1	2	1	6	1	2	2	7	7	3	2	1	2	1	1	2	2	2	4	2	2	1	2	1	2	5
1	2	3.5	2.5	1	3.75	2.25	3	6	6	6	1	1	1	1	1	1	4	4.6	1	1	1	1	2	2	1	2	3	2	2	1	1	5	3	5	3	2	1	1	2	3	3	1	1	2	2	2	1	3	2
1	2	2	1.75	1	1.5	1	2	1	2	4	1	1	1	1	1	1	1	1.8	1	1	1	1	2	1	2	2	4	1	2	1	1	3	1	2	1	2	1	1	2	1	2	1	2	2	1	1	1	2	1
1	2	2	1	1	1	1	3.5	2	3	3	1	1	1	2	1	1	2	2.4	1	1	1	1	3	1	3	2	1	1	1	1	1	4	1	2	1	1	1	1	3	1	2	1	1	5	1	1	1	1	1
2	2	2.25	2.25	1	3.5	1	3	2	2	3	1	1	1	1	1	1	2	2	1	1	1	1	2	1	2	2	3	1	6	1	1	3	1	2	1	2	1	1	4	1	2	1	2	3	1	1	1	2	3
2	2	3	1.75	1	4.75	1	2.75	1	3	4	1	1	1	2	1	1	2	2.4	1	1	1	1	2	1	2	4	3	1	5	1	1	1	2	2	1	3	1	1	3	1	2	1	2	2	1	1	1	4	2
2	2	4.75	2.5	1	6.5	1.25	3.5	6	7	7	1	1	1	3	1	1	2	5	1	1	1	1	5	1	2	2	4	1	7	1	1	3	6	2	2	3	2	2	3	3	5	1	1	2	1	1	1	6	4
3	2	1	1	1	2	1.25	1.5	1	1	1	1	1	1	1	1	1	1	1	1	1	1	1	1	1	2	2	1	1	2	1	1	1	2	2	1	1	1	1	2	1	1	1	2	2	1	1	1	2	1
4	2	1.75	1.25	1	1.5	1	3	1	5	7	1	1	1	1	1	1	1	3	1	1	1	1	2	1	2	3	2	1	2	1	1	2	2	2	1	1	1	1	3	1	2	1	3	3	1	1	1	2	1
4	2	5.5	2.25	2	1.75	1	3.25	4	5	5	1	1	1	6	1	1	6	5.2	1	1	1	1	5	1	4	4	2	1	6	1	3	3	1	1	1	3	1	1	5	3	6	1	1	3	1	4	1	3	1
5	2	1.75	3.5	2.75	1.75	1.5	2.75	2	2	2	1	1	1	3	1	1	2	2.2	1	2	1	2	2	2	2	4	4	1	2	1	3	2	1	1	2	2	1	3	2	2	2	2	2	4	1	2	1	3	3
2	2.25	7	5.25	1	7	1	4	5	5	5	1	1	1	4	1	1	4	4.6	1	1	1	1	7	1	3	5	7	1	7	1	1	7	7	1	1	7	1	1	5	1	7	1	1	5	1	1	1	7	7
2	2.25	1.25	2.25	1	5.25	1	4.25	2	4	4	5	3	1	1	1	2	1	2.4	2.4	1	1	2	1	1	2	5	4	1	7	1	1	4	2	3	1	2	1	1	4	4	1	1	2	3	1	2	1	5	2
2	2.25	2.25	1.75	1	3.75	2.25	2.25	2	3	4	1	1	1	2	1	1	1	2.4	1	1	1	1	2	2	3	3	2	1	4	3	1	3	3	3	4	2	1	1	2	1	3	1	2	3	2	1	1	4	3
3	2.25	2.75	1	1	3.5	1	2.25	1	1	2	1	1	1	1	1	1	1	1.2	1	1	1	1	2	1	4	3	1	1	5	1	1	2	1	2	1	1	1	1	4	1	2	1	1	2	1	1	1	4	1
4	2.25	2	3.75	2.25	1.75	1.25	4.25	1	1	1	1	1	1	1	1	1	1	1	1	1	1	1	2	1	1	3	6	1	1	1	3	3	3	3	2	3	2	1	3	1	3	3	3	6	1	5	1	2	3
4	2.25	3.25	2	1	1.75	1.25	4.5	2	2	2	1	1	1	3	1	1	1	2	1	1	1	1	3	1	3	4	3	1	2	2	1	4	2	3	2	2	2	2	5	1	3	1	1	4	1	3	1	1	2
2	2.5	2.75	4.25	1.75	4.5	1	2.75	1	1	1	1	1	1	1	1	1	1	1	1	1	1	1	1	1	1	1	5	1	5	1	1	1	4	4	1	4	1	1	5	1	1	1	1	1	1	1	1	4	4
2	2.5	2.5	3.5	1	4.5	1	2.25	1	1	6	1	1	1	1	1	1	7	3.2	1	1	1	1	4	1	2	2	4	1	6	1	1	3	2	2	1	5	1	1	3	1	2	1	2	2	1	1	1	4	4
3	2.5	1	1.25	1	2	1	2.5	3	5	5	1	1	1	1	1	1	1	3	1	1	1	1	1	1	3	2	2	1	2	1	1	1	1	3	1	1	1	1	2	1	1	1	2	3	1	1	1	3	1
4	2.5	2.5	3.5	1	1	1	4.5	5	6	6	2	1	1	6	1	1	6	5.8	1.2	1	1	1	2	1	2	3	3	1	1	1	1	5	1	1	1	2	1	1	4	2	3	1	3	3	1	1	1	1	2
4	2.5	2.5	1.25	1	1	1	2.25	1	1	1	1	1	1	1	1	1	1	1	1	1	1	1	3	1	2	2	2	1	1	1	1	3	1	3	1	1	1	1	4	1	2	1	3	3	1	1	1	1	1
5	2.5	1.25	2	1	1	1	2.5	6	6	6	1	1	1	2	1	1	5	5	1	1	1	1	2	1	4	1	5	1	1	1	1	1	1	2	1	2	1	1	1	4	1	1	1	3	1	1	5	1	1
1	2.75	2.25	2	1	2	1	2.5	3	4	5	3	1	1	3	1	3	2	3.4	1.8	1	1	1	2	1	3	2	3	1	2	1	1	3	2	3	1	2	1	1	2	1	2	1	2	2	1	1	1	2	2
1	2.75	2.5	1.5	1	2.5	1	3.25	1	3	4	2	1	1	2	1	1	1	2.2	1.2	1	1	1	2	1	4	4	2	1	2	1	1	2	2	2	1	2	1	1	2	1	2	1	3	1	1	2	1	3	2
2	2.75	5	4.5	1	6	1	3	5	6	6	1	1	1	6	1	1	6	5.8	1	1	1	1	5	1	2	5	6	1	7	1	1	2	5	5	1	4	1	1	2	1	3	1	2	3	1	1	1	6	7
4	2.75	1	1	1	1	1	4	3	4	5	2	1	1	3	1	1	1	3.2	1.2	1	1	1	1	1	3	4	1	1	1	1	1	3	1	3	1	1	1	1	4	1	1	1	4	4	1	1	1	1	1
4	2.75	1.75	2.25	1	1.5	1	5.75	1	1	5	1	1	1	1	1	1	1	1.8	1	1	1	1	1	1	3	6	6	1	1	1	1	6	3	3	1	1	1	1	7	1	2	1	4	5	1	1	1	1	1
5	2.75	1.75	6.25	1	3.5	1	3.5	3	3	5	1	1	1	3	1	1	4	3.6	1	1	1	1	2	1	1	3	6	1	2	1	1	3	4	3	1	6	1	5	4	4	1	1	3	6	1	1	1	5	7
2	3	2.5	4	1	5.25	1	5	5	5	6	2	1	1	2	1	1	3	4.2	1.2	1	1	1	2	1	3	6	6	1	5	1	1	6	4	5	1	6	1	2	6	3	2	1	2	3	1	1	1	4	6
2	3	3.75	3.25	1	5.25	1	4.25	2	5	6	2	1	1	2	1	1	3	3.6	1.2	1	1	1	4	1	3	4	5	1	6	1	1	3	4	3	1	2	1	1	5	1	4	1	3	4	1	1	1	5	4
3	3	2.75	2.75	1	4	1.25	4	5	6	6	3	1	1	4	1	1	2	4.6	1.4	1	1	1	3	1	4	4	4	3	4	6	1	2	1	2	1	3	1	1	4	1	4	1	4	6	1	3	2	6	5
3	3	1.5	1.5	1	2	1	3.5	1	1	1	1	1	1	1	1	1	1	1	1	1	1	1	2	1	3	4	3	1	3	1	1	1	1	4	1	1	1	1	2	1	1	1	2	1	1	1	1	2	1
3	3	1.75	1.75	1	2.75	1	2.75	1	6	6	1	1	1	4	1	1	2	3.8	1	1	1	1	2	1	4	4	3	1	2	1	1	1	1	4	1	1	1	1	1	1	2	1	2	2	1	1	1	2	2
4	3	2.75	2.5	2.5	1.75	1.5	3.5	5	6	6	1	1	1	4	1	1	2	4.6	1	2	1	1	1	1	3	2	3	1	1	3	1	3	1	1	2	5	2	4	6	2	2	2	3	4	1	2	2	3	2
5	3	2.25	4	2	2.75	1	3.75	2	2	2	3	4	1	2	1	3	3	2.2	2.4	1	1	3	3	1	3	4	3	1	2	1	2	4	3	4	1	2	1	1	3	2	2	1	2	3	1	3	2	3	4
1	3.25	2.25	1.25	1	2.25	1	3.5	3	5	5	1	1	1	2	1	1	2	3.4	1	1	1	1	3	1	3	3	2	1	3	1	1	2	2	4	1	2	1	1	3	1	2	1	2	3	1	1	1	2	1
2	3.25	3.75	1.5	1	6.5	1	3	1	1	3	1	1	1	2	1	1	1	1.6	1	1	1	1	2	1	2	2	2	1	6	1	1	2	6	4	1	2	1	1	3	1	3	1	3	3	1	1	1	6	2
3	3.25	2.5	2.25	1	3.75	1.75	3.5	4	6	6	2	1	1	3	1	1	5	4.8	1.2	1	1	1	3	1	3	3	3	1	3	1	1	2	4	4	4	2	5	1	3	1	3	1	3	4	1	4	1	4	4
3	3.5	1.5	1	1	2.5	1	3.25	1	5	5	1	1	1	1	1	1	1	2.6	1	1	1	1	1	1	4	4	1	1	1	1	1	1	1	4	1	1	1	1	1	1	1	1	3	1	1	1	1	3	1
3	3.5	3	4.25	1	4	1.25	5	2	5	6	1	1	1	3	1	1	4	4	1	1	1	1	4	1	4	5	5	1	5	1	1	3	2	5	2	4	4	1	4	5	4	1	3	5	1	1	1	5	5
5	3.5	1.5	3.25	1.25	1.25	1.5	2	7	7	7	1	7	1	7	1	1	7	7	2.2	1	1	1	2	1	4	1	6	2	3	1	1	5	1	2	3	5	4	1	3	4	2	1	2	4	1	1	1	2	1
1	3.75	7	2.5	1.75	3.5	1.5	3.75	7	7	7	1	1	1	6	1	1	6	6.6	1	1	6	1	7	1	4	3	5	2	4	1	4	6	1	4	1	5	1	1	2	1	7	1	3	5	3	1	1	4	3
2	3.75	4.5	3.5	1	6.75	1	4.5	1	5	6	1	1	1	4	1	1	6	4.4	1	1	1	1	4	1	5	6	6	2	7	1	1	5	6	2	1	5	1	1	6	2	5	1	4	5	1	6	3	7	5
4	3.75	1	1.25	1	1.75	1	4.75	3	2	5	1	1	1	1	1	1	3	2.8	1	1	1	1	1	1	4	5	2	1	1	1	1	3	4	4	1	4	1	1	6	1	1	1	3	4	1	2	1	1	1
8	3.75	3	5	4.25	3.75	1.75	4	5	5	5	4	2	3	4	2	2	5	4.8	2.6	4	7	2	2	1	3	4	5	3	3	1	5	5	6	6	1	2	1	1	4	5	2	4	3	3	1	2	1	3	4
1	4	6	2.75	1	5	1.25	5	3	5	5	1	1	1	6	1	1	3	4.4	1	1	4	1	6	2	4	5	5	2	6	1	1	5	4	4	1	5	1	1	4	1	6	1	4	5	1	3	1	6	4
1	4	5.25	2.75	1	2.5	1	3.75	1	2	3	1	1	1	3	1	1	4	2.6	1	1	5	1	6	1	4	4	6	1	7	1	1	4	2	4	1	5	4	1	4	1	6	1	3	3	1	2	1	3	3
3	4	3.75	2	1.5	3.75	1.25	4.75	2	5	5	1	1	1	2	1	1	2	3.2	1	2	1	1	5	1	6	6	3	1	5	1	1	6	2	4	2	1	5	1	6	1	4	1	3	3	1	5	1	4	2
1	4.25	3	4	3.75	3.25	3.25	3.5	4	3	5	4	4	6	2	3	3	2	3.2	4	3	3	2	5	5	4	1	3	3	5	2	3	3	2	1	2	3	2	3	3	5	3	6	6	4	3	2	4	4	6
1	4.25	6.25	4.75	1	5.75	1	6.25	1	5	7	2	1	1	6	1	1	4	4.6	1.2	1	1	1	7	1	5	5	6	1	7	1	1	5	7	4	1	4	1	1	6	1	6	1	3	6	1	1	1	6	7
3	4.25	3.25	2.75	1	3	2.25	4.75	2	4	4	2	1	1	2	1	1	5	3.4	1.2	1	1	1	3	2	4	4	3	2	3	2	1	3	3	4	3	3	4	2	5	3	4	1	5	5	2	5	2	3	3
3	4.25	1.25	1.75	3	2.75	1	5	3	3	3	1	1	1	4	1	1	4	3.4	1	2	1	2	1	1	5	5	2	2	2	1	5	2	2	5	1	3	5	2	5	3	1	1	2	5	1	2	2	2	3
4	4.25	4	3.25	1.5	1.5	1.25	6	2	6	6	1	1	1	6	1	1	5	5	1	1	1	1	4	1	4	4	4	1	2	1	2	6	2	6	2	3	2	1	7	1	6	1	6	6	1	3	1	2	1
4	4.25	4.5	4.25	1	2.25	1	6.75	1	1	1	1	1	1	1	1	1	1	1	1	1	1	1	4	1	3	6	4	2	1	1	1	6	4	4	1	3	1	1	7	1	6	1	6	7	1	4	1	2	6
5	4.25	5.5	4.75	1.75	3	1.25	4.5	2	3	5	1	1	1	1	1	1	1	2.4	1	1	1	4	6	1	6	5	6	1	4	1	1	5	4	5	2	6	1	1	5	5	6	1	1	5	1	1	1	5	6
5	4.25	4	4.5	2.75	4.25	1.75	5.25	4	6	6	1	2	1	3	1	2	4	4.6	1.4	1	1	2	5	1	5	5	6	2	5	2	3	3	4	4	1	2	1	4	5	5	2	2	4	5	2	3	2	4	5
5	4.25	1	4	1	1.25	1	5	3	5	5	1	1	1	6	1	1	6	5	1	1	1	2	1	1	6	4	6	1	1	1	1	3	1	5	1	5	1	1	5	4	1	1	3	6	1	1	1	1	5
8	4.25	5.75	6.25	5.5	4.5	3	4.5	6	6	6	1	1	1	4	1	3	6	5.6	1.4	4	5	5	6	6	6	5	6	6	6	2	7	7	5	4	4	4	5	5	6	2	6	6	4	5	1	6	2	6	6
1	4.5	5.25	4	1	4.5	1	3.75	1	6	7	1	1	1	4	1	1	1	3.8	1	1	1	1	7	1	4	4	5	1	7	1	1	7	6	4	1	5	1	1	5	1	4	1	3	6	1	1	1	7	7
1	4.5	5.25	3.25	1.25	4.25	1	4	4	6	6	2	1	1	4	1	1	4	4.8	1.2	1	1	1	6	1	4	3	5	1	6	1	1	5	3	4	1	5	1	1	5	1	6	2	5	4	1	1	1	6	3
3	4.5	1.75	1.75	1	4.25	1	5	2	4	4	2	1	1	1	1	1	5	3.2	1.2	1	1	1	2	1	6	6	2	1	4	1	1	2	1	5	1	2	1	1	4	1	1	1	2	3	1	5	1	4	2
3	4.5	2.5	3	1	5.75	1	4.75	2	3	5	1	1	1	4	1	1	1	3	1	1	1	1	3	1	5	5	4	1	7	1	1	1	4	4	1	2	1	1	6	2	3	1	5	4	1	1	1	6	2
4	4.5	4	4.5	4	3.25	1.25	5.25	5	5	5	1	1	1	2	1	3	4	4.2	1.4	3	1	1	3	1	5	4	3	1	4	1	5	7	2	4	1	6	1	2	7	1	5	3	3	5	1	5	1	3	6
4	4.5	5	5	1.5	3.5	1	6.75	1	4	4	1	1	1	5	1	1	2	3.2	1	1	1	1	6	1	6	7	7	1	3	1	3	7	6	5	1	3	1	1	7	1	6	1	5	7	1	1	1	5	2
1	4.75	7	4.75	1	5.25	1	5.75	6	7	7	1	1	1	1	1	1	4	5	1	1	1	1	7	1	6	6	7	1	7	1	1	7	1	6	1	7	5	1	6	1	7	1	1	5	1	1	1	6	6
1	4.75	6.25	3.5	1.25	6	1	6	2	5	5	1	1	1	1	1	1	1	2.8	1	2	1	1	6	1	5	5	6	1	7	1	1	2	5	4	1	3	1	1	7	1	6	1	5	6	1	4	1	7	5
2	4.75	6.25	4.75	1	6.5	1	5.25	5	5	6	1	1	1	6	1	1	6	5.6	1	1	1	1	6	1	5	6	6	1	7	1	1	7	6	5	1	5	1	1	6	2	6	1	4	4	1	1	1	7	6
3	4.75	4.5	5	2.5	5.5	4.5	4.75	5	5	5	1	1	1	1	1	1	1	3.4	1	1	1	1	4	5	4	5	5	4	4	4	1	5	5	5	6	5	1	1	2	4	5	5	5	6	5	6	4	6	5
3	5	3.75	1.75	1	4.5	1	5	1	1	1	1	1	1	2	1	1	3	1.6	1	1	1	1	4	1	5	5	2	1	5	1	1	2	2	5	1	3	2	1	5	1	3	1	5	5	1	1	1	5	2
3	5.5	1.5	1.5	1	4.75	1	4.5	1	1	2	1	1	1	3	1	1	4	2.2	1	1	1	1	1	1	6	4	1	1	7	1	1	1	2	6	1	2	1	1	3	1	1	1	6	5	1	1	1	5	2
4	5.75	4.75	3.75	4.75	3.25	1.25	5.75	4	3	5	1	1	1	4	1	1	5	4.2	1	4	1	1	5	1	5	5	5	3	2	1	5	5	5	6	2	5	3	1	6	4	5	4	6	6	1	4	2	3	2
1	6	6.5	4	1	5.25	1	6.25	5	5	5	1	1	1	1	1	1	1	3.4	1	1	1	1	7	1	7	7	7	1	7	1	1	6	7	6	1	7	1	4	5	1	7	1	5	7	1	1	1	7	7
2	6	7	6.5	2.5	5.5	2	6.5	4	5	5	4	2	2	5	2	2	6	5	2.4	1	1	1	7	1	7	7	7	1	7	1	1	5	3	3	4	3	2	2	5	1	7	1	7	7	1	1	1	7	7
2	6	2.5	2.25	1	6.5	1	5.5	2	5	5	4	1	2	3	3	1	3	3.6	2.2	1	1	1	3	1	6	6	5	1	7	1	1	5	5	6	1	2	1	1	4	1	3	1	6	4	1	1	1	7	2
5	6	2	4.25	1	1.5	1	5.25	4	7	7	1	1	1	4	1	1	1	4.6	1	1	1	1	2	1	7	5	7	1	1	1	1	3	1	7	1	4	1	1	5	6	3	1	7	7	1	1	1	3	6
5	6	3.75	6.25	2.5	6.25	1	6.75	5	7	7	1	1	1	5	1	1	6	6	1	1	1	5	4	1	7	7	7	4	7	1	1	7	4	5	1	7	4	6	7	6	4	3	6	7	1	2	1	7	7
1	6.5	5.5	3	1	6	1	4.75	2	7	7	2	1	1	2	1	1	1	3.8	1.2	1	1	1	6	1	7	3	7	1	7	1	1	2	5	6	1	6	3	1	5	1	5	1	7	6	1	1	1	7	3
5	6.5	3	7	4.25	3.5	1	6	5	5	5	1	1	1	7	1	1	4	5.2	1	1	1	1	4	1	7	7	7	1	4	1	5	2	6	7	1	6	1	1	6	7	6	4	5	5	1	1	6	6	7
3	6.75	6.5	5.5	1	5.75	1	6.75	7	7	7	1	1	1	6	1	1	5	6.4	1	1	1	1	7	1	7	7	7	1	7	1	1	5	3	7	1	5	1	1	5	2	7	1	6	7	1	4	1	7	7
3	6.75	3.75	2.5	1	3.75	1	6.25	5	5	5	1	1	1	5	1	1	5	5	1	1	1	1	4	1	7	7	6	1	7	1	1	4	2	6	1	4	2	1	4	1	4	1	7	7	1	1	1	4	2
3	6.75	5	5.75	1	4.5	1	6.5	4	4	4	1	1	1	1	1	1	4	3.4	1	1	1	1	1	1	6	6	6	6	6	1	1	6	1	7	1	7	7	1	4	4	5	1	7	7	1	4	1	6	6
3	6.75	3.5	1	1	6	1	5.25	4	5	5	1	1	1	5	1	1	4	4.6	1	1	1	1	5	1	7	5	1	1	6	1	1	1	5	7	1	1	5	1	7	1	1	1	7	5	1	5	1	5	1
1	7	7	5.5	1	5.5	1	7	1	7	7	1	1	1	7	1	1	7	5.8	1	1	1	1	7	1	7	7	7	1	7	1	1	7	7	7	1	7	1	1	7	1	7	1	7	7	1	1	1	7	7
3	7	6.75	3.5	3.5	1.75	1	6.25	1	1	1	5	1	1	1	1	7	1	1	3	3	3	1	7	1	7	7	6	4	1	1	3	6	1	7	1	4	1	1	6	1	7	7	7	6	1	2	1	2	3
1	1	1	1	1	1	1	1	1	1	1	1	1	1	1	1	1	1	1	1	1	1	1	1	1	1	1	1	1	1	1	1	1	1	1	1	1	1	1	1	1	1	1	1	1	1	1	1	1	1
7	1.5	1	1	1	1	1.75	1	1	1	1	1	1	1	1	1	1	1	1	1	1	1	1	1	1	1	1	1	1	1	2	1	1	1	3	3	1	1	1	1	1	1	1	1	1	1	1	1	1	1
3	2	1	1	1	1	1	2	1	5	5	1	1	1	1	1	1	1	2.6	1	1	1	1	1	1	3	1	1	1	1	1	1	1	1	2	1	1	1	1	1	1	1	1	2	3	1	1	1	1	1
6	1	1	1.5	2	1	1	1	3	2	2	2	1	2	1	1	1	2	2	1.4											1	2	1	1	1	1	1	2	2	1
6	1.33333	2.66667	2.33333	5.66667	1.66667	3.33333	1.66667	2	2	2	2	2	2	5	2	2	3	2.8	2	6	5	5	5	5	2	2	2	4	2	3	6	1	1	1	1	1	1	4	1
6	2.75	2.25	2.5	3.5	2	1.75	2.25	3	5	5	2	1	1	3	1	3	4	4	1.6	3	1	1	1	2	1	1	1	1	1	1	3	3	2	1	1	1	3	2	3	1	1	3	3	3	3	3	3	3	3
4	4.75	4	4.25	4.25	4.25	4.25	4.75	4	3	3	4	5	5	4	4	5	5	3.8	4.6	4	5	4	4	3	3	4	4	5	5	5	4	4	5	5	4	4	5	5	6	4	4	5	6	6	5	5	4	4	5
1	5.25	6.25	4.25	1	5.75	1	5.5	2	3	4	1	1	1	6	1	1	3	3.6	1	1	4	1	6	1	5	5	5	2	5	1	1	6	6	6	1	6	4	1	5	2	7	1	4	5	1	2	2	5	5
2								2	2	2	1	1	1	2	1	1	1	1.8	1
5								2	6	6	1	1	1	2	1	1	2	3.6	1
8								4	6	6	1	1	1	2	1	1	2	4	1
[truncated: 36 more columns]
